# Supplementary material for: Ethyl 1-benzyl-3-(4-fluoro­phen­yl)-1H-pyrazole-5-carboxyl­ate
Source: Acta Crystallogr Sect E Struct Rep Online. 2011 Jan 29;67(Pt 2):o511. doi: 10.1107/S1600536811002340 (PMC3051514; doi:10.1107/S1600536811002340)
Supplement: Supplementary file 1 [file e-67-0o511-sup1.cif]

##############################################################################
###                                                                        ###
###        Electronic paper (Acta Crystallographica Section E)             ###
###                                                                        ###
##############################################################################
#                                                                            #
# This CIF contains the data in a paper accepted for publication in Acta     #
# Crystallographica Section E. It conforms to the requirements of Notes      #
# for Authors for Section E, and has been peer reviewed under the auspices   #
# of the IUCr Commission on Journals.                                        #
#                                                                            #
# Full details of the Crystallographic Information File format               #
# are given in the paper "The Crystallographic Information File (CIF):       #
# a New Standard Archive File for Crystallography" by S. R. Hall, F. H.      #
# Allen and I. D. Brown [Acta Cryst. (1991), A47, 655-685].                  #
#                                                                            #
# The current version of the core CIF dictionary is obtainable from          #
# ftp://ftp.iucr.org/pub/cif_core.dic. The current version number is 2.4.    #
#                                                                            #
# Software is freely available for graphical display of the structure(s) in  #
# this CIF.  For information consult the CIF home page http://www.iucr.org/  #
# cif/home.html                                                              #
#                                                                            #
# This file may be used for bona fide research purposes within the           #
# scientific community so long as proper attribution is given to the journal # 
# article from which it was obtained.                                        #
#                                                                            #
##############################################################################
                                             
data_I
_audit_creation_method     SHELXL-97
_chemical_name_systematic
;
Ethyl 1-benzyl-3-(4-fluorophenyl)-1<i>H</i>-pyrazole-5-carboxylate
;
_chemical_name_common     ?
_chemical_formula_moiety     'C19 H17 F N2 O2'
_chemical_formula_sum     'C19 H17 F N2 O2'
_chemical_formula_iupac     'C19 H17 F N2 O2'
_chemical_formula_weight     324.35
_chemical_melting_point     ?
_symmetry_cell_setting     triclinic
_symmetry_space_group_name_H-M     'P -1'
_symmetry_space_group_name_Hall     '-P 1'
loop_
    _symmetry_equiv_pos_as_xyz
    'x, y, z'
    '-x, -y, -z'
_cell_length_a     8.119(8)
_cell_length_b     10.173(6)
_cell_length_c     10.814(6)
_cell_angle_alpha     108.672(15)
_cell_angle_beta     102.567(16)
_cell_angle_gamma     91.460(16)
_cell_volume     821.5(10)
_cell_formula_units_Z     2
_cell_measurement_reflns_used     1645
_cell_measurement_theta_min     2.41
_cell_measurement_theta_max     27.32
_cell_measurement_temperature     298(2)
_exptl_crystal_description     block
_exptl_crystal_colour     white
_exptl_crystal_size_max     0.21
_exptl_crystal_size_mid     0.16
_exptl_crystal_size_min     0.12
_exptl_crystal_density_diffrn     1.311
_exptl_crystal_density_meas     ?
_exptl_crystal_density_method     'not measured'
_exptl_crystal_F_000     340
_exptl_absorpt_coefficient_mu     0.094
_exptl_absorpt_correction_type     multi-scan
_exptl_absorpt_process_details     '(SADABS; Bruker, 1997)'
_exptl_absorpt_correction_T_min     0.9806
_exptl_absorpt_correction_T_max     0.9888
_exptl_special_details
;
;
_diffrn_ambient_temperature     298(2)
_diffrn_radiation_type     MoK\a
_diffrn_radiation_wavelength     0.71073
_diffrn_radiation_source     'fine-focus sealed tube'
_diffrn_radiation_monochromator     graphite
_diffrn_measurement_device_type     'Bruker SMART CD area-detector'
_diffrn_measurement_method     'phi and omega scans'
_diffrn_detector_area_resol_mean     ?
_diffrn_reflns_number     4034
_diffrn_reflns_av_R_equivalents     0.0296
_diffrn_reflns_av_sigmaI/netI     0.0554
_diffrn_reflns_theta_min     2.05
_diffrn_reflns_theta_max     25.00
_diffrn_reflns_theta_full     13.50
_diffrn_measured_fraction_theta_max     0.977
_diffrn_measured_fraction_theta_full     0.971
_diffrn_reflns_limit_h_min     -9
_diffrn_reflns_limit_h_max     6
_diffrn_reflns_limit_k_min     -12
_diffrn_reflns_limit_k_max     11
_diffrn_reflns_limit_l_min     -12
_diffrn_reflns_limit_l_max     12
_diffrn_standards_number     ?
_diffrn_standards_interval_count     ?
_diffrn_standards_interval_time     ?
_diffrn_standards_decay_%     ?
_refine_special_details
;
Refinement of <i>F</i>^2^ against ALL reflections. The weighted <i>R</i>-factor
<i>wR</i> and goodness of fit <i>S</i> are based on <i>F</i>^2^, conventional
<i>R</i>-factors <i>R</i> are based on <i>F</i>, with <i>F</i> set to zero for
negative <i>F</i>^2^. The threshold expression of <i>F</i>^2^ >
\s(<i>F</i>^2^) is used only for calculating <i>R</i>-factors(gt) <i>etc</i>.
and is not relevant to the choice of reflections for refinement.
<i>R</i>-factors based on <i>F</i>^2^ are statistically about twice as large
as those based on <i>F</i>, and <i>R</i>- factors based on ALL data will be
even larger.
;
_reflns_number_total     2844
_reflns_number_gt     2014
_reflns_threshold_expression     I>2sigma(I)
_refine_ls_structure_factor_coef     Fsqd
_refine_ls_matrix_type     full
_refine_ls_R_factor_all     0.1052
_refine_ls_R_factor_gt     0.0840
_refine_ls_wR_factor_gt     0.2326
_refine_ls_wR_factor_ref     0.2451
_refine_ls_goodness_of_fit_ref     1.072
_refine_ls_restrained_S_all     1.072
_refine_ls_number_reflns     2844
_refine_ls_number_parameters     217
_refine_ls_number_restraints     0
_refine_ls_hydrogen_treatment     constr
_refine_ls_weighting_scheme     calc
_refine_ls_weighting_details
         'calc w=1/[\s^2^(Fo^2^)+(0.1650P)^2^+0.0000P] where P=(Fo^2^+2Fc^2^)/3'
_atom_sites_solution_hydrogens     geom
_atom_sites_solution_primary     direct
_atom_sites_solution_secondary     difmap
_refine_ls_shift/su_max     0.000
_refine_ls_shift/su_mean     0.000
_refine_diff_density_max     0.511
_refine_diff_density_min     -0.304
_refine_ls_extinction_method     none
_refine_ls_extinction_coef     ?
loop_
    _atom_type_symbol
    _atom_type_description
    _atom_type_scat_dispersion_real
    _atom_type_scat_dispersion_imag
    _atom_type_scat_source
    'C' 'C' 0.0033 0.0016
                         'International Tables Vol C Tables 4.2.6.8 and 6.1.1.4'
    'H' 'H' 0.0000 0.0000
                         'International Tables Vol C Tables 4.2.6.8 and 6.1.1.4'
    'N' 'N' 0.0061 0.0033
                         'International Tables Vol C Tables 4.2.6.8 and 6.1.1.4'
    'O' 'O' 0.0106 0.0060
                         'International Tables Vol C Tables 4.2.6.8 and 6.1.1.4'
    'F' 'F' 0.0171 0.0103
                         'International Tables Vol C Tables 4.2.6.8 and 6.1.1.4'
_computing_data_collection     'SMART (Bruker, 1997)'
_computing_cell_refinement     'SAINT (Bruker, 1997)'
_computing_data_reduction     'SAINT (Bruker, 1997)'
_computing_structure_solution     'SHELXS97 (Sheldrick, 2008)'
_computing_structure_refinement     'SHELXL97 (Sheldrick, 2008)'
_computing_molecular_graphics     'SHELXTL (Sheldrick, 2008)'
_computing_publication_material     'SHELXTL (Sheldrick, 2008)'
loop_
    _atom_site_type_symbol
    _atom_site_label
    _atom_site_fract_x
    _atom_site_fract_y
    _atom_site_fract_z
    _atom_site_U_iso_or_equiv
    _atom_site_adp_type
    _atom_site_calc_flag
    _atom_site_refinement_flags
    _atom_site_occupancy
    _atom_site_disorder_assembly
    _atom_site_disorder_group
    F F1 0.0446(3) 0.7940(3) 1.0242(2) 0.0941(8) Uani d . 1 . .
    O O1 0.3457(3) 0.4182(3) 0.1271(2) 0.0856(8) Uani d . 1 . .
    O O2 0.3605(2) 0.2792(2) 0.2513(2) 0.0633(6) Uani d . 1 . .
    N N1 0.2763(3) 0.6363(2) 0.3527(2) 0.0524(6) Uani d . 1 . .
    N N2 0.2347(3) 0.7094(3) 0.4667(2) 0.0544(6) Uani d . 1 . .
    C C1 0.0891(4) 0.7506(4) 0.9042(3) 0.0659(9) Uani d . 1 . .
    C C2 0.1320(4) 0.6187(4) 0.8574(3) 0.0681(9) Uani d . 1 . .
    H H2 0.1317 0.5585 0.9063 0.082 Uiso calc R 1 . .
    C C3 0.1762(4) 0.5763(3) 0.7355(3) 0.0604(8) Uani d . 1 . .
    H H3 0.2066 0.4865 0.7023 0.072 Uiso calc R 1 . .
    C C4 0.1760(3) 0.6651(3) 0.6618(3) 0.0486(7) Uani d . 1 . .
    C C5 0.1315(4) 0.7985(3) 0.7127(3) 0.0620(8) Uani d . 1 . .
    H H5 0.1308 0.8594 0.6642 0.074 Uiso calc R 1 . .
    C C6 0.0878(4) 0.8422(4) 0.8360(3) 0.0694(9) Uani d . 1 . .
    H H6 0.0584 0.9321 0.8710 0.083 Uiso calc R 1 . .
    C C7 0.2232(3) 0.6190(3) 0.5320(3) 0.0476(7) Uani d . 1 . .
    C C8 0.2607(3) 0.4883(3) 0.4600(3) 0.0507(7) Uani d . 1 . .
    H H8 0.2623 0.4084 0.4842 0.061 Uiso calc R 1 . .
    C C9 0.2947(3) 0.5017(3) 0.3453(3) 0.0496(7) Uani d . 1 . .
    C C10 0.3367(3) 0.3994(3) 0.2303(3) 0.0560(8) Uani d . 1 . .
    C C11 0.3982(4) 0.1676(3) 0.1414(3) 0.0707(9) Uani d . 1 . .
    H H11A 0.5020 0.1943 0.1210 0.085 Uiso calc R 1 . .
    H H11B 0.3066 0.1471 0.0614 0.085 Uiso calc R 1 . .
    C C12 0.4175(5) 0.0438(4) 0.1851(4) 0.0898(12) Uani d . 1 . .
    H H12A 0.5120 0.0638 0.2615 0.135 Uiso calc R 1 . .
    H H12B 0.4370 -0.0338 0.1131 0.135 Uiso calc R 1 . .
    H H12C 0.3160 0.0211 0.2091 0.135 Uiso calc R 1 . .
    C C13 0.3159(3) 0.7111(3) 0.2662(3) 0.0595(8) Uani d . 1 . .
    H H13A 0.2573 0.7947 0.2804 0.071 Uiso calc R 1 . .
    H H13B 0.2741 0.6528 0.1730 0.071 Uiso calc R 1 . .
    C C14 0.5029(3) 0.7517(3) 0.2919(3) 0.0532(7) Uani d . 1 . .
    C C15 0.5833(4) 0.7185(3) 0.1874(3) 0.0629(8) Uani d . 1 . .
    H H15 0.5221 0.6684 0.1006 0.075 Uiso calc R 1 . .
    C C16 0.7528(5) 0.7588(4) 0.2109(5) 0.0802(11) Uani d . 1 . .
    H H16 0.8057 0.7374 0.1397 0.096 Uiso calc R 1 . .
    C C17 0.8439(4) 0.8301(4) 0.3378(5) 0.0899(13) Uani d . 1 . .
    H H17 0.9591 0.8567 0.3533 0.108 Uiso calc R 1 . .
    C C18 0.7659(5) 0.8628(4) 0.4434(5) 0.0916(12) Uani d . 1 . .
    H H18 0.8287 0.9107 0.5302 0.110 Uiso calc R 1 . .
    C C19 0.5959(4) 0.8248(4) 0.4209(3) 0.0698(9) Uani d . 1 . .
    H H19 0.5431 0.8480 0.4921 0.084 Uiso calc R 1 . .
loop_
    _atom_site_aniso_label
    _atom_site_aniso_U_11
    _atom_site_aniso_U_22
    _atom_site_aniso_U_33
    _atom_site_aniso_U_12
    _atom_site_aniso_U_13
    _atom_site_aniso_U_23
    F1 0.0974(14) 0.131(2) 0.0598(13) 0.0193(13) 0.0397(11) 0.0254(13)
    O1 0.126(2) 0.0790(17) 0.0587(15) 0.0083(14) 0.0397(14) 0.0212(13)
    O2 0.0740(13) 0.0592(13) 0.0566(13) 0.0104(10) 0.0235(10) 0.0135(11)
    N1 0.0546(12) 0.0581(15) 0.0503(14) 0.0089(10) 0.0189(10) 0.0215(12)
    N2 0.0537(12) 0.0584(15) 0.0572(15) 0.0104(10) 0.0201(11) 0.0225(13)
    C1 0.0529(16) 0.092(2) 0.0498(18) 0.0047(15) 0.0175(13) 0.0157(18)
    C2 0.0730(19) 0.081(2) 0.055(2) 0.0028(16) 0.0184(16) 0.0284(18)
    C3 0.0653(17) 0.0633(19) 0.0573(18) 0.0065(14) 0.0194(14) 0.0233(16)
    C4 0.0415(13) 0.0544(16) 0.0481(16) 0.0016(11) 0.0106(11) 0.0149(14)
    C5 0.0641(17) 0.066(2) 0.060(2) 0.0139(14) 0.0200(14) 0.0230(17)
    C6 0.0698(18) 0.074(2) 0.064(2) 0.0205(16) 0.0261(16) 0.0144(19)
    C7 0.0412(12) 0.0525(16) 0.0491(16) 0.0030(11) 0.0098(11) 0.0178(14)
    C8 0.0479(13) 0.0551(18) 0.0507(17) 0.0010(11) 0.0126(12) 0.0195(14)
    C9 0.0434(13) 0.0542(17) 0.0481(16) 0.0010(11) 0.0101(11) 0.0137(13)
    C10 0.0517(15) 0.0607(19) 0.0514(18) -0.0028(12) 0.0121(13) 0.0137(15)
    C11 0.083(2) 0.066(2) 0.058(2) 0.0123(16) 0.0230(16) 0.0080(18)
    C12 0.117(3) 0.065(2) 0.087(3) 0.018(2) 0.033(2) 0.019(2)
    C13 0.0616(16) 0.070(2) 0.0578(18) 0.0117(14) 0.0170(14) 0.0345(16)
    C14 0.0622(15) 0.0529(17) 0.0557(18) 0.0109(12) 0.0219(13) 0.0278(15)
    C15 0.0761(19) 0.0630(19) 0.061(2) 0.0124(14) 0.0303(16) 0.0270(16)
    C16 0.080(2) 0.081(2) 0.103(3) 0.0177(19) 0.048(2) 0.045(2)
    C17 0.060(2) 0.086(3) 0.139(4) 0.0027(18) 0.028(2) 0.057(3)
    C18 0.081(2) 0.088(3) 0.095(3) -0.0153(19) 0.005(2) 0.029(2)
    C19 0.078(2) 0.073(2) 0.056(2) -0.0005(16) 0.0187(16) 0.0186(17)
_geom_special_details
;
All e.s.d.'s (except the e.s.d. in the dihedral angle between two l.s. planes)
are estimated using the full covariance matrix. The cell e.s.d.'s are taken
into account individually in the estimation of e.s.d.'s in distances, angles
and torsion angles; correlations between e.s.d.'s in cell parameters are only
used when they are defined by crystal symmetry. An approximate (isotropic)
treatment of cell e.s.d.'s is used for estimating e.s.d.'s involving l.s.
planes.
;
loop_
    _geom_bond_atom_site_label_1
    _geom_bond_atom_site_label_2
    _geom_bond_site_symmetry_2
    _geom_bond_distance
    _geom_bond_publ_flag
    F1 C1 . 1.362(4) ?
    O1 C10 . 1.208(4) ?
    O2 C10 . 1.325(4) ?
    O2 C11 . 1.451(4) ?
    N1 N2 . 1.340(3) ?
    N1 C9 . 1.360(4) ?
    N1 C13 . 1.460(3) ?
    N2 C7 . 1.339(3) ?
    C1 C2 . 1.358(5) ?
    C1 C6 . 1.360(5) ?
    C2 C3 . 1.379(4) ?
    C2 H2 . 0.9300 ?
    C3 C4 . 1.382(4) ?
    C3 H3 . 0.9300 ?
    C4 C5 . 1.382(4) ?
    C4 C7 . 1.470(4) ?
    C5 C6 . 1.392(4) ?
    C5 H5 . 0.9300 ?
    C6 H6 . 0.9300 ?
    C7 C8 . 1.388(4) ?
    C8 C9 . 1.374(4) ?
    C8 H8 . 0.9300 ?
    C9 C10 . 1.456(4) ?
    C11 C12 . 1.480(5) ?
    C11 H11A . 0.9700 ?
    C11 H11B . 0.9700 ?
    C12 H12A . 0.9600 ?
    C12 H12B . 0.9600 ?
    C12 H12C . 0.9600 ?
    C13 C14 . 1.504(4) ?
    C13 H13A . 0.9700 ?
    C13 H13B . 0.9700 ?
    C14 C15 . 1.380(4) ?
    C14 C19 . 1.385(4) ?
    C15 C16 . 1.371(5) ?
    C15 H15 . 0.9300 ?
    C16 C17 . 1.360(6) ?
    C16 H16 . 0.9300 ?
    C17 C18 . 1.378(6) ?
    C17 H17 . 0.9300 ?
    C18 C19 . 1.372(5) ?
    C18 H18 . 0.9300 ?
    C19 H19 . 0.9300 ?
loop_
    _geom_angle_atom_site_label_1
    _geom_angle_atom_site_label_2
    _geom_angle_atom_site_label_3
    _geom_angle_site_symmetry_1
    _geom_angle_site_symmetry_3
    _geom_angle
    _geom_angle_publ_flag
    C10 O2 C11 . . 116.1(3) ?
    N2 N1 C9 . . 111.5(2) ?
    N2 N1 C13 . . 118.3(2) ?
    C9 N1 C13 . . 129.6(2) ?
    C7 N2 N1 . . 105.6(2) ?
    C2 C1 C6 . . 122.8(3) ?
    C2 C1 F1 . . 119.1(3) ?
    C6 C1 F1 . . 118.1(3) ?
    C1 C2 C3 . . 118.4(3) ?
    C1 C2 H2 . . 120.8 ?
    C3 C2 H2 . . 120.8 ?
    C2 C3 C4 . . 121.1(3) ?
    C2 C3 H3 . . 119.5 ?
    C4 C3 H3 . . 119.5 ?
    C5 C4 C3 . . 118.9(3) ?
    C5 C4 C7 . . 120.4(3) ?
    C3 C4 C7 . . 120.7(3) ?
    C4 C5 C6 . . 120.3(3) ?
    C4 C5 H5 . . 119.8 ?
    C6 C5 H5 . . 119.8 ?
    C1 C6 C5 . . 118.5(3) ?
    C1 C6 H6 . . 120.7 ?
    C5 C6 H6 . . 120.7 ?
    N2 C7 C8 . . 110.7(2) ?
    N2 C7 C4 . . 119.9(2) ?
    C8 C7 C4 . . 129.3(3) ?
    C9 C8 C7 . . 105.6(3) ?
    C9 C8 H8 . . 127.2 ?
    C7 C8 H8 . . 127.2 ?
    N1 C9 C8 . . 106.6(2) ?
    N1 C9 C10 . . 122.5(3) ?
    C8 C9 C10 . . 130.9(3) ?
    O1 C10 O2 . . 123.3(3) ?
    O1 C10 C9 . . 125.5(3) ?
    O2 C10 C9 . . 111.1(3) ?
    O2 C11 C12 . . 107.1(3) ?
    O2 C11 H11A . . 110.3 ?
    C12 C11 H11A . . 110.3 ?
    O2 C11 H11B . . 110.3 ?
    C12 C11 H11B . . 110.3 ?
    H11A C11 H11B . . 108.5 ?
    C11 C12 H12A . . 109.5 ?
    C11 C12 H12B . . 109.5 ?
    H12A C12 H12B . . 109.5 ?
    C11 C12 H12C . . 109.5 ?
    H12A C12 H12C . . 109.5 ?
    H12B C12 H12C . . 109.5 ?
    N1 C13 C14 . . 112.9(2) ?
    N1 C13 H13A . . 109.0 ?
    C14 C13 H13A . . 109.0 ?
    N1 C13 H13B . . 109.0 ?
    C14 C13 H13B . . 109.0 ?
    H13A C13 H13B . . 107.8 ?
    C15 C14 C19 . . 119.2(3) ?
    C15 C14 C13 . . 120.6(3) ?
    C19 C14 C13 . . 120.1(3) ?
    C16 C15 C14 . . 120.3(3) ?
    C16 C15 H15 . . 119.8 ?
    C14 C15 H15 . . 119.8 ?
    C17 C16 C15 . . 120.3(3) ?
    C17 C16 H16 . . 119.9 ?
    C15 C16 H16 . . 119.9 ?
    C16 C17 C18 . . 120.1(3) ?
    C16 C17 H17 . . 120.0 ?
    C18 C17 H17 . . 120.0 ?
    C19 C18 C17 . . 120.2(4) ?
    C19 C18 H18 . . 119.9 ?
    C17 C18 H18 . . 119.9 ?
    C18 C19 C14 . . 119.9(3) ?
    C18 C19 H19 . . 120.1 ?
    C14 C19 H19 . . 120.1 ?
loop_
    _geom_torsion_atom_site_label_1
    _geom_torsion_atom_site_label_2
    _geom_torsion_atom_site_label_3
    _geom_torsion_atom_site_label_4
    _geom_torsion_site_symmetry_1
    _geom_torsion_site_symmetry_2
    _geom_torsion_site_symmetry_3
    _geom_torsion_site_symmetry_4
    _geom_torsion
    _geom_torsion_publ_flag
    C9 N1 N2 C7 . . . . -1.2(3) ?
    C13 N1 N2 C7 . . . . -173.5(2) ?
    C6 C1 C2 C3 . . . . 0.0(5) ?
    F1 C1 C2 C3 . . . . 179.8(3) ?
    C1 C2 C3 C4 . . . . -0.4(5) ?
    C2 C3 C4 C5 . . . . 0.4(4) ?
    C2 C3 C4 C7 . . . . 180.0(3) ?
    C3 C4 C5 C6 . . . . 0.0(4) ?
    C7 C4 C5 C6 . . . . -179.6(2) ?
    C2 C1 C6 C5 . . . . 0.4(5) ?
    F1 C1 C6 C5 . . . . -179.4(3) ?
    C4 C5 C6 C1 . . . . -0.4(5) ?
    N1 N2 C7 C8 . . . . 1.0(3) ?
    N1 N2 C7 C4 . . . . -178.9(2) ?
    C5 C4 C7 N2 . . . . 4.6(4) ?
    C3 C4 C7 N2 . . . . -175.0(2) ?
    C5 C4 C7 C8 . . . . -175.3(3) ?
    C3 C4 C7 C8 . . . . 5.0(4) ?
    N2 C7 C8 C9 . . . . -0.5(3) ?
    C4 C7 C8 C9 . . . . 179.4(2) ?
    N2 N1 C9 C8 . . . . 0.8(3) ?
    C13 N1 C9 C8 . . . . 172.1(3) ?
    N2 N1 C9 C10 . . . . 178.8(2) ?
    C13 N1 C9 C10 . . . . -9.9(4) ?
    C7 C8 C9 N1 . . . . -0.2(3) ?
    C7 C8 C9 C10 . . . . -177.9(3) ?
    C11 O2 C10 O1 . . . . -0.3(4) ?
    C11 O2 C10 C9 . . . . 178.2(2) ?
    N1 C9 C10 O1 . . . . -6.4(4) ?
    C8 C9 C10 O1 . . . . 171.0(3) ?
    N1 C9 C10 O2 . . . . 175.1(2) ?
    C8 C9 C10 O2 . . . . -7.4(4) ?
    C10 O2 C11 C12 . . . . -179.2(3) ?
    N2 N1 C13 C14 . . . . 94.7(3) ?
    C9 N1 C13 C14 . . . . -76.1(4) ?
    N1 C13 C14 C15 . . . . 128.1(3) ?
    N1 C13 C14 C19 . . . . -52.8(4) ?
    C19 C14 C15 C16 . . . . -0.8(4) ?
    C13 C14 C15 C16 . . . . 178.3(3) ?
    C14 C15 C16 C17 . . . . 1.1(5) ?
    C15 C16 C17 C18 . . . . -0.4(6) ?
    C16 C17 C18 C19 . . . . -0.6(6) ?
    C17 C18 C19 C14 . . . . 0.9(6) ?
    C15 C14 C19 C18 . . . . -0.2(5) ?
    C13 C14 C19 C18 . . . . -179.3(3) ?
data_global
_journal_date_recd_electronic     2011-01-10
_journal_date_accepted     2011-01-16
_journal_name_full     'Acta Crystallographica, Section E'
_journal_year     2011
_journal_volume     67
_journal_issue      2
_journal_page_first     o511
_journal_page_last     o511
_journal_paper_category     QO
_journal_coeditor_code     JH2256
_publ_contact_author_name     'Xue-Lei Tian'
_publ_contact_author_address
;
Key Laboratory for Liquid-Solid Structural Evolution
and Processing of Materials (Ministry of education),
Shandong University, Jinan, 250061,
;
_publ_contact_author_email     tianxuelei@sdu.edu.cn
_publ_contact_author_fax     ?
_publ_contact_author_phone     ?
_publ_section_title
;
Ethyl 1-benzyl-3-(4-fluorophenyl)-1<i>H</i>-pyrazole-5-carboxylate
;
loop_
    _publ_author_name
    _publ_author_footnote
    _publ_author_address
    'Han, Zhe' .
;
Key Laboratory for Liquid-Solid Structural Evolution
and Processing of Materials (Ministry of Education),
Shandong University, Jinan 250061,
People's Republic of China
;
    'Zheng, Hong-Liang' .
;
Key Laboratory for Liquid-Solid Structural Evolution
and Processing of Materials (Ministry of Education),
Shandong University, Jinan 250061,
People's Republic of China
;
    'Tian, Xue-Lei' .
;
Key Laboratory for Liquid-Solid Structural Evolution
and Processing of Materials (Ministry of Education),
Shandong University, Jinan 250061,
People's Republic of China
;
