# Supplementary material for: Ethyl 1-benzyl-3-(4-fluoro­phen­yl)-1H-pyrazole-5-carboxyl­ate
Source: Acta Crystallogr Sect E Struct Rep Online. 2011 Jan 29;67(Pt 2):o511. doi: 10.1107/S1600536811002340 (PMC3051514; doi:10.1107/S1600536811002340)
Supplement: Supplementary file 2 [file e-67-0o511-Isup2.hkl]

# 
# h,k,l, Fc-squared, Fo-squared, sigma(Fo-squared) and status flag 
# 
data_I
_shelx_title ' 1 in P-1' 
_shelx_refln_list_code          4 
_shelx_F_calc_maximum      143.52 
_exptl_crystal_F_000       340.00 
_reflns_d_resolution_high  0.8410 
 
loop_ 
 _symmetry_equiv_pos_as_xyz 
 'x, y, z' 
 '-x, -y, -z' 
 
_cell_length_a     8.1185 
_cell_length_b    10.1729 
_cell_length_c    10.8141 
_cell_angle_alpha 108.672 
_cell_angle_beta  102.567 
_cell_angle_gamma  91.460 
 
_shelx_F_squared_multiplier     1.000 
 
loop_ 
 _refln_index_h 
 _refln_index_k 
 _refln_index_l 
 _refln_F_squared_calc 
 _refln_F_squared_meas 
 _refln_F_squared_sigma 
 _refln_observed_status 
   1   0   0      205.31      267.33     13.38 o 
   2   0   0     2781.84     4181.83    128.01 o 
   3   0   0        2.05        1.93      0.31 o 
   4   0   0       14.06       14.78      0.99 o 
   5   0   0        4.92        5.80      0.61 o 
   6   0   0       15.49       25.15      1.27 o 
   7   0   0        0.23        0.00      0.44 o 
   8   0   0        3.08        3.67      0.76 o 
  -9   1   0        3.38        3.29      1.04 o 
  -8   1   0        3.80        2.21      0.87 o 
  -7   1   0        7.22        8.21      0.85 o 
  -6   1   0        0.19        0.20      0.42 o 
  -5   1   0        5.74        4.97      0.55 o 
  -4   1   0      531.87      500.96     15.65 o 
  -3   1   0        0.77        1.15      0.29 o 
  -2   1   0      423.94      383.82     11.91 o 
  -1   1   0       53.86       38.34      1.98 o 
   0   1   0     1677.44     1294.36     63.43 o 
   1   1   0      183.25      193.97      9.63 o 
   2   1   0    15713.26    15175.72    742.94 o 
   3   1   0      350.86      361.42     11.24 o 
   4   1   0       56.81       63.45      2.22 o 
   5   1   0      174.72      168.71      5.55 o 
   6   1   0       82.44       76.17      2.82 o 
   7   1   0        0.50        0.56      0.64 o 
   8   1   0        0.53        0.00      1.21 o 
  -9   2   0        0.77        0.00      0.80 o 
  -8   2   0        2.46        2.85      0.87 o 
  -7   2   0       11.93       12.52      1.05 o 
  -6   2   0        4.05        6.13      0.71 o 
  -5   2   0        7.18        7.46      0.67 o 
  -4   2   0      452.93      429.52     13.43 o 
  -3   2   0      299.41      265.76      8.42 o 
  -2   2   0        2.82        1.99      0.55 o 
  -1   2   0     1305.01     1058.06     51.52 o 
   0   2   0     4880.23     3753.26    151.94 o 
   1   2   0     2517.76     2146.78    185.42 o 
   2   2   0      828.02      888.64     43.37 o 
   3   2   0      735.83      777.67     37.75 o 
   4   2   0      726.29      728.73     22.69 o 
   5   2   0       30.48       35.83      2.00 o 
   6   2   0        3.42        3.33      0.84 o 
   7   2   0       33.38       33.68      2.82 o 
   8   2   0       24.25       25.19      2.58 o 
   9   2   0        0.00        0.00      1.51 o 
  -9   3   0        2.20        0.57      0.91 o 
  -8   3   0       11.78        8.49      1.27 o 
  -7   3   0        0.93        1.41      0.77 o 
  -6   3   0       14.01       15.13      0.99 o 
  -5   3   0       23.67       27.92      1.30 o 
  -4   3   0      357.20      343.49     10.84 o 
  -3   3   0       28.88       21.30      1.44 o 
  -2   3   0      349.34      324.07     18.27 o 
  -1   3   0      259.36      228.61      7.22 o 
   0   3   0      260.85      217.28      6.38 o 
   1   3   0      420.28     1200.71     91.37 o 
   2   3   0       32.25       34.66      1.30 o 
   3   3   0       14.91       18.84      1.39 o 
   6   3   0       20.63       21.50      2.01 o 
   7   3   0       14.02       17.17      2.25 o 
   8   3   0        0.86        9.22      2.05 o 
  -9   4   0        0.74        1.27      0.97 o 
  -8   4   0        1.12        0.44      0.70 o 
  -7   4   0        0.71        0.00      0.64 o 
  -6   4   0        7.15        6.67      1.04 o 
  -5   4   0       13.00       13.03      0.89 o 
  -4   4   0       65.70       62.48      2.16 o 
  -3   4   0      632.73      581.64     15.61 o 
  -2   4   0      724.27      619.32     17.70 o 
  -1   4   0      725.33      642.02     18.22 o 
   0   4   0       20.79       21.73      0.92 o 
   1   4   0       18.32       10.98      1.06 o 
   2   4   0       19.92       22.27      1.61 o 
   3   4   0       55.88       52.35      2.60 o 
   4   4   0       21.43       20.19      1.91 o 
   5   4   0       38.17       33.31      2.65 o 
   6   4   0        3.96        5.50      1.38 o 
   7   4   0        0.46        0.00      1.14 o 
   8   4   0        1.42        0.20      1.61 o 
  -8   5   0        0.42        1.24      0.84 o 
  -7   5   0        2.89        3.25      0.91 o 
  -6   5   0        1.53        2.18      0.74 o 
  -5   5   0        7.00        6.88      0.94 o 
  -4   5   0       46.19       48.49      1.94 o 
  -3   5   0       80.42       81.30      2.66 o 
  -2   5   0       10.31       11.23      1.36 o 
  -1   5   0      509.32      469.60     13.44 o 
   0   5   0      132.43      126.66      3.87 o 
   1   5   0        0.90        1.60      0.92 o 
   2   5   0      173.52      168.60     13.60 o 
   3   5   0        0.00        1.24      0.91 o 
   4   5   0       79.59       84.73      5.10 o 
   5   5   0        0.30        0.27      1.14 o 
   6   5   0       10.32       12.95      2.01 o 
   7   5   0        0.45        0.40      1.21 o 
   8   5   0        0.05        1.88      1.74 o 
  -8   6   0        6.49        8.45      1.38 o 
  -7   6   0       49.66       52.73      3.09 o 
  -6   6   0       14.60       15.16      1.44 o 
  -5   6   0        0.00        0.00      0.47 o 
  -4   6   0        0.55        0.93      0.44 o 
  -3   6   0       13.47       13.43      2.13 o 
  -2   6   0       61.72       68.64      4.26 o 
  -1   6   0       11.19       11.42      1.28 o 
   0   6   0        1.64        3.64      0.59 o 
   1   6   0      147.33      139.83      7.55 o 
   2   6   0        0.02        0.38      0.86 o 
   3   6   0        0.91        1.01      1.01 o 
   4   6   0        0.47        1.17      1.21 o 
   5   6   0        8.66        8.02      1.88 o 
   6   6   0        6.33        4.66      1.68 o 
   7   6   0        4.73        7.95      1.84 o 
  -8   7   0        0.17        0.10      0.91 o 
  -7   7   0       39.03       41.56      2.72 o 
  -6   7   0        0.83        1.61      0.80 o 
  -5   7   0       40.21       43.64      2.58 o 
  -4   7   0      142.18      142.65      6.44 o 
  -3   7   0       38.90       40.27      1.75 o 
  -2   7   0        0.03        0.00      0.37 o 
  -1   7   0       48.24       49.61      1.91 o 
   0   7   0       22.99       24.19      2.85 o 
   1   7   0       41.53       39.75      2.57 o 
   2   7   0        0.05        0.74      1.01 o 
   3   7   0        0.22        0.00      1.14 o 
   4   7   0        3.18        2.92      1.48 o 
   5   7   0        2.06        3.05      1.68 o 
   6   7   0        1.26        0.00      1.51 o 
  -7   8   0        0.00        0.84      0.87 o 
  -6   8   0        0.84        0.40      0.77 o 
  -5   8   0       85.30       82.61      4.26 o 
  -4   8   0       35.42       39.65      2.48 o 
  -3   8   0       67.05       63.69      3.32 o 
  -2   8   0      172.33      169.93      5.35 o 
  -1   8   0       23.94       24.24      1.28 o 
   0   8   0       11.59       12.36      1.56 o 
   1   8   0       34.34       33.29      2.44 o 
   2   8   0        3.85        2.92      1.34 o 
   3   8   0       19.96       25.46      2.55 o 
   4   8   0       46.48       49.67      3.86 o 
   5   8   0        0.77        1.84      1.78 o 
   6   8   0        6.06        6.41      2.15 o 
  -6   9   0        9.84       10.06      1.51 o 
  -5   9   0        0.70        1.11      0.84 o 
  -4   9   0        0.63        0.57      0.70 o 
  -3   9   0       39.26       43.54      2.65 o 
  -2   9   0       29.75       29.78      1.52 o 
  -1   9   0       35.72       42.31      2.76 o 
   0   9   0      137.33      134.60      7.90 o 
   1   9   0       17.16       15.84      2.67 o 
   2   9   0        0.64        0.00      1.17 o 
   3   9   0        2.62        2.38      1.51 o 
   4   9   0        7.27        9.19      2.15 o 
   5   9   0        0.53        1.31      1.81 o 
  -5  10   0        5.30        5.53      1.21 o 
  -4  10   0        4.82        4.16      1.04 o 
  -3  10   0        0.37        0.44      0.67 o 
  -1  10   0        0.13        0.00      1.06 o 
   0  10   0        1.70        0.77      1.13 o 
   1  10   0        0.02        0.37      1.14 o 
   2  10   0       15.23       19.55      2.31 o 
   3  10   0       28.93       35.79      3.25 o 
   0  11   0        0.02        0.00      1.08 o 
   1  11   0        0.24        0.27      1.34 o 
  -2 -11   1        0.44        2.38      1.51 o 
  -1 -11   1        1.33        0.54      1.31 o 
   0 -11   1        0.05        0.00      1.24 o 
   1 -11   1        0.00        0.00      1.17 o 
   3 -11   1        0.00        1.14      0.94 o 
   4 -11   1        0.11        0.00      0.80 o 
  -4 -10   1        0.69        2.99      1.78 o 
  -3 -10   1       21.09       23.58      2.68 o 
  -2 -10   1        0.23        0.10      1.38 o 
  -1 -10   1        7.74       10.26      1.91 o 
   0 -10   1        0.01        0.00      1.04 o 
   1 -10   1       11.18       12.11      2.52 o 
   2 -10   1        2.30        2.02      0.68 o 
   3 -10   1        4.21        4.83      1.07 o 
   4 -10   1        9.30        8.59      1.31 o 
   5 -10   1        0.54        1.91      0.97 o 
  -5  -9   1        5.92        6.57      2.11 o 
  -4  -9   1        0.39        0.00      1.44 o 
  -3  -9   1        8.72        8.39      1.88 o 
  -2  -9   1        7.06        7.92      1.81 o 
  -1  -9   1        3.88        2.28      1.31 o 
   0  -9   1        1.81        1.59      1.15 o 
   1  -9   1       28.22       29.35      2.23 o 
   2  -9   1       55.18       48.27      2.16 o 
   3  -9   1        0.16        0.31      0.50 o 
   4  -9   1       11.80       11.50      1.48 o 
   5  -9   1        0.21        2.28      0.91 o 
   6  -9   1        7.41        7.35      1.34 o 
  -6  -8   1        0.71        0.44      1.71 o 
  -5  -8   1       11.26       16.87      2.52 o 
  -4  -8   1       37.30       38.51      3.25 o 
  -3  -8   1        2.99        1.41      1.41 o 
  -2  -8   1       47.27       44.34      3.32 o 
  -1  -8   1        0.64        1.14      1.24 o 
   0  -8   1        0.51        0.47      0.98 o 
   1  -8   1        0.35        0.00      0.46 o 
   2  -8   1        5.38        6.76      1.07 o 
   3  -8   1       10.14       11.60      0.98 o 
   4  -8   1       40.63       36.33      2.31 o 
   5  -8   1       16.69       21.53      1.81 o 
   6  -8   1       12.27       13.55      1.61 o 
   7  -8   1       17.50       21.90      2.01 o 
  -7  -7   1        2.41        0.94      1.58 o 
  -6  -7   1        1.44        2.38      1.68 o 
  -5  -7   1       21.02       18.82      2.31 o 
  -4  -7   1       21.30       24.69      2.45 o 
  -3  -7   1        3.39        3.66      1.38 o 
  -2  -7   1       33.83       36.16      2.78 o 
  -1  -7   1        7.56        9.32      1.51 o 
   0  -7   1       29.32       30.01      2.12 o 
   1  -7   1      131.89      127.96      4.11 o 
   2  -7   1       25.28       21.77      1.13 o 
   3  -7   1        2.02        3.44      0.58 o 
   4  -7   1        0.18        0.31      0.43 o 
   5  -7   1        2.89        3.52      0.87 o 
   6  -7   1       26.12       24.85      1.95 o 
   7  -7   1        2.70        2.62      1.01 o 
  -7  -6   1        3.22        3.12      1.58 o 
  -6  -6   1        0.31        2.48      1.58 o 
  -5  -6   1       27.11       30.05      2.68 o 
  -4  -6   1        1.15        2.95      1.21 o 
  -3  -6   1       15.11       16.64      1.78 o 
  -2  -6   1      114.41      110.95      6.21 o 
  -1  -6   1       19.12       16.30      1.61 o 
   0  -6   1       62.71       56.10      3.05 o 
   1  -6   1        2.91        4.28      0.78 o 
   2  -6   1       66.45       64.40      2.42 o 
   3  -6   1       25.26       26.49      1.95 o 
   4  -6   1        9.72       10.82      0.86 o 
   5  -6   1       27.71       26.42      1.38 o 
   6  -6   1        3.62        3.09      0.87 o 
   7  -6   1        0.54        0.27      0.77 o 
   8  -6   1        6.71        5.00      1.21 o 
  -8  -5   1        0.35        0.00      1.34 o 
  -7  -5   1        4.70        4.86      1.58 o 
  -6  -5   1        2.20        1.78      1.38 o 
  -5  -5   1        5.30        6.71      1.51 o 
  -4  -5   1        4.91        5.49      0.64 o 
  -3  -5   1      136.70      138.39      4.67 o 
  -2  -5   1      247.81      250.49     12.81 o 
  -1  -5   1       54.59       50.24      3.09 o 
   0  -5   1      423.75      397.11     11.53 o 
   1  -5   1      243.03      200.81      6.06 o 
   2  -5   1        8.53        7.06      1.10 o 
   3  -5   1      191.11      192.92      5.83 o 
   4  -5   1        1.77        1.77      0.55 o 
   5  -5   1       34.35       33.88      2.05 o 
   6  -5   1       14.49       16.74      1.48 o 
   7  -5   1        0.98        0.84      0.74 o 
   8  -5   1        0.30        0.74      0.80 o 
  -8  -4   1        0.72        0.60      1.41 o 
  -7  -4   1        0.01        0.67      1.14 o 
  -6  -4   1        9.93        6.47      1.48 o 
  -5  -4   1        0.05        0.00      0.37 o 
  -4  -4   1       30.81       36.65      1.54 o 
  -3  -4   1       46.63       50.80      1.91 o 
  -2  -4   1       19.00       16.07      1.44 o 
  -1  -4   1        0.06        1.48      0.64 o 
   0  -4   1       40.50       39.81      2.96 o 
   1  -4   1      256.29      197.07      5.86 o 
   2  -4   1       77.71       75.68      2.62 o 
   3  -4   1       72.06       60.07      2.46 o 
   4  -4   1       15.62       15.86      0.93 o 
   5  -4   1      490.67      454.99     14.48 o 
   6  -4   1        0.35        0.30      0.48 o 
   7  -4   1       26.36       25.42      1.88 o 
   8  -4   1        0.29        0.00      0.74 o 
  -9  -3   1        4.32       12.98      2.35 o 
  -8  -3   1        0.24        1.64      1.38 o 
  -5  -3   1       11.68       12.06      0.85 o 
  -4  -3   1       14.67       12.43      0.78 o 
  -3  -3   1      187.81      196.21      6.33 o 
  -2  -3   1        5.56        4.26      0.77 o 
  -1  -3   1      167.08      153.65      7.82 o 
   0  -3   1     2231.57     1987.23     87.78 o 
   1  -3   1     2455.01     2117.41     64.78 o 
   2  -3   1      183.31      155.53      6.51 o 
   3  -3   1        5.93        7.78      0.94 o 
   4  -3   1        3.70        3.26      0.67 o 
   5  -3   1        0.98        1.57      0.46 o 
   6  -3   1       57.99       52.33      2.14 o 
   7  -3   1       45.80       47.05      2.06 o 
   8  -3   1        0.46        0.91      0.77 o 
   9  -3   1        7.59        6.81      1.27 o 
  -8  -2   1        4.10        3.35      1.44 o 
  -7  -2   1        0.10        0.00      0.79 o 
  -6  -2   1       30.22       28.29      1.34 o 
  -5  -2   1      105.44       96.91      3.34 o 
  -4  -2   1        2.41        3.35      0.54 o 
  -3  -2   1       33.95       34.01      1.63 o 
  -2  -2   1      317.60      282.53      8.86 o 
  -1  -2   1     1206.37     1052.86     51.22 o 
   0  -2   1      762.58      588.69     18.30 o 
   1  -2   1     7650.59     5903.52    234.15 o 
   2  -2   1       21.46       16.18      0.77 o 
   3  -2   1       11.74       10.55      0.64 o 
   4  -2   1       76.64       66.90      2.43 o 
   5  -2   1      179.73      161.79      5.41 o 
   6  -2   1       24.27       22.76      1.84 o 
   7  -2   1       12.81       13.41      1.06 o 
   8  -2   1        1.86        2.85      0.87 o 
   9  -2   1        2.99        2.62      0.91 o 
  -8  -1   1        0.62        0.00      0.56 o 
  -7  -1   1        2.88        1.64      0.62 o 
  -6  -1   1        4.19        4.56      1.11 o 
  -5  -1   1        8.07        9.46      0.70 o 
  -4  -1   1      715.07      699.10     21.73 o 
  -3  -1   1     1882.29     1953.10     59.92 o 
  -2  -1   1     1156.12     1056.07     32.37 o 
  -1  -1   1       48.81       45.05      2.35 o 
   0  -1   1      956.13      769.66     47.86 o 
   2  -1   1     2025.87     1794.00     55.20 o 
   3  -1   1      847.97      769.34     23.85 o 
   4  -1   1       18.15       19.11      1.01 o 
   5  -1   1        0.14        0.74      0.70 o 
   6  -1   1       23.58       23.05      1.23 o 
   7  -1   1       13.65       13.21      1.14 o 
   8  -1   1        2.36        2.50      1.01 o 
  -9   0   1        0.49        0.00      0.70 o 
  -8   0   1       13.20       14.26      1.41 o 
  -7   0   1        0.05        0.00      0.79 o 
  -6   0   1       11.36       15.28      0.95 o 
  -5   0   1       45.40       68.98      2.49 o 
  -4   0   1       43.09       73.67      2.54 o 
  -3   0   1       25.23       35.29      1.28 o 
  -2   0   1     1033.35     1493.25     45.98 o 
   0   0   1      286.29      413.60     20.49 o 
   1   0   1      102.88      170.05      8.52 o 
   2   0   1    20599.00    33323.98   1028.41 o 
   3   0   1      957.09     1641.22     53.65 o 
   4   0   1     2329.86     3804.56    116.58 o 
   5   0   1       19.26       26.66      1.28 o 
   6   0   1        2.97        3.87      0.80 o 
   7   0   1        9.51       11.88      2.47 o 
   8   0   1        2.04        3.15      1.48 o 
   9   0   1        0.14        1.11      1.51 o 
  -9   1   1        4.50        2.01      1.01 o 
  -8   1   1        0.15        0.00      0.67 o 
  -7   1   1        9.64        9.00      0.87 o 
  -6   1   1       24.65       23.98      1.21 o 
  -5   1   1       20.02       21.95      1.06 o 
  -4   1   1      140.45      129.78      4.28 o 
  -3   1   1      232.15      234.55      7.39 o 
  -2   1   1      764.44      692.46     27.60 o 
   0   1   1      127.19      106.06      5.27 o 
   1   1   1      133.09      107.63      4.63 o 
   2   1   1      160.32      146.84     12.04 o 
   3   1   1      269.86      249.42      7.82 o 
   4   1   1     4127.69     3877.88    122.73 o 
   5   1   1        2.76        3.54      1.51 o 
   6   1   1      128.48      111.85      8.10 o 
   7   1   1       10.05       15.16      2.21 o 
   8   1   1        0.03        0.00      1.27 o 
   9   1   1        3.57        3.02      1.74 o 
  -9   2   1        0.39        0.40      0.91 o 
  -8   2   1       10.13       15.56      1.64 o 
  -7   2   1       44.18       39.34      2.38 o 
  -6   2   1       12.90       13.30      0.91 o 
  -5   2   1      120.25      116.98      3.97 o 
  -4   2   1      296.54      282.97      8.96 o 
  -3   2   1        2.48        3.03      0.32 o 
  -2   2   1      317.35      289.37     20.63 o 
  -1   2   1      785.03      673.37     18.94 o 
   0   2   1       18.53       23.11      1.22 o 
   1   2   1       57.18       47.61      2.28 o 
   2   2   1      522.63      410.24     17.21 o 
   3   2   1      613.83      618.83     19.19 o 
   4   2   1       70.25       74.17      2.59 o 
   5   2   1      151.25      129.30      4.37 o 
   6   2   1      403.03      401.25     20.46 o 
   7   2   1        1.56        2.55      1.54 o 
   8   2   1        6.44        4.09      1.78 o 
  -9   3   1        0.82        0.87      0.94 o 
  -8   3   1        0.16        0.27      0.77 o 
  -7   3   1       34.22       34.78      2.28 o 
  -6   3   1        3.91        5.37      0.97 o 
  -5   3   1       34.37       38.39      1.58 o 
  -4   3   1       36.09       32.03      1.95 o 
  -3   3   1      232.58      243.83      8.75 o 
  -2   3   1        4.23        3.99      0.57 o 
  -1   3   1      364.64      339.31     25.09 o 
   0   3   1     1409.08     1376.89    111.44 o 
   1   3   1      220.93      209.34      9.05 o 
   3   3   1       71.83       68.16      4.02 o 
   4   3   1      194.32      195.41     10.23 o 
   5   3   1        0.04        0.94      0.94 o 
   6   3   1       23.26       26.36      2.45 o 
   7   3   1       12.52       11.64      2.11 o 
   8   3   1       16.30       21.87      2.99 o 
  -9   4   1        2.04        2.62      1.11 o 
  -8   4   1        0.11        0.00      0.70 o 
  -7   4   1        1.51        1.61      0.80 o 
  -6   4   1        0.08        0.00      0.50 o 
  -5   4   1        3.08        2.88      0.70 o 
  -4   4   1       12.93       13.57      0.81 o 
  -3   4   1       12.35        8.52      0.66 o 
  -2   4   1      124.45      110.63      4.37 o 
  -1   4   1      619.76      574.61     18.94 o 
   0   4   1      354.52      299.51      8.79 o 
   1   4   1       88.70       87.50      7.63 o 
   2   4   1      212.61      193.49      8.46 o 
   3   4   1        4.19        3.42      1.07 o 
   4   4   1       10.01        9.06      1.48 o 
   5   4   1        1.96        2.95      1.17 o 
   6   4   1        7.97       10.20      1.78 o 
   7   4   1        5.28        7.01      1.91 o 
   8   4   1        6.63        6.34      2.21 o 
  -8   5   1        0.11        0.00      0.67 o 
  -7   5   1        4.41        4.76      1.11 o 
  -6   5   1        4.27        5.94      0.97 o 
  -5   5   1        1.58        2.62      0.74 o 
  -4   5   1       17.49       19.26      1.28 o 
  -3   5   1       12.57       10.61      2.07 o 
  -2   5   1      125.84      112.38      3.51 o 
  -1   5   1        3.96       23.56      3.59 o 
   0   5   1      175.09      171.29      5.60 o 
   1   5   1      136.53      132.37     10.75 o 
   2   5   1       83.57       74.98      3.88 o 
   3   5   1       16.53       17.07      1.84 o 
   4   5   1       56.57       41.96      3.19 o 
   5   5   1       14.07       15.70      2.11 o 
   6   5   1        4.84        4.26      1.48 o 
   7   5   1        0.33        1.07      1.48 o 
  -8   6   1        5.72        6.24      1.27 o 
  -7   6   1       47.85       49.88      2.99 o 
  -6   6   1        8.76        9.69      1.24 o 
  -5   6   1       52.62       53.87      2.88 o 
  -4   6   1        1.72        1.54      0.57 o 
  -3   6   1       78.37       80.50      2.72 o 
  -2   6   1       13.47       15.14      0.85 o 
  -1   6   1        6.42        6.45      0.77 o 
   0   6   1      252.89      240.22     16.83 o 
   1   6   1        0.92        1.63      0.96 o 
   3   6   1       84.66       80.90      5.00 o 
   4   6   1        7.59        8.12      1.84 o 
   5   6   1       22.12       15.80      2.38 o 
   6   6   1        3.68        3.49      1.58 o 
   7   6   1        0.04        0.70      1.41 o 
  -7   7   1        4.05        4.73      1.11 o 
  -6   7   1        7.76        9.22      1.31 o 
  -5   7   1       95.84       89.99      4.43 o 
  -4   7   1       19.39       18.92      1.54 o 
  -3   7   1      117.52      113.49      4.66 o 
  -2   7   1       60.24       62.67      2.25 o 
  -1   7   1        3.83        4.36      0.57 o 
   0   7   1        0.44        1.08      0.86 o 
   1   7   1        0.00        0.17      0.78 o 
   2   7   1       15.80       14.40      2.33 o 
   3   7   1        2.35        2.88      1.34 o 
   4   7   1       16.15       14.42      2.31 o 
   5   7   1        7.39        4.66      1.74 o 
   6   7   1        0.02        0.00      1.41 o 
  -7   8   1        7.21        7.92      1.38 o 
  -6   8   1        2.02        1.61      0.91 o 
  -5   8   1        1.26        1.21      0.77 o 
  -4   8   1        3.15        2.18      0.77 o 
  -3   8   1       85.53       83.32      3.73 o 
  -2   8   1        1.68        2.09      0.60 o 
  -1   8   1       79.31       74.35      3.95 o 
   0   8   1       68.86       69.14      3.79 o 
   1   8   1        0.39        0.51      0.99 o 
   2   8   1       23.17       21.90      2.07 o 
   3   8   1        9.70       12.61      2.05 o 
   4   8   1       10.28       10.20      2.18 o 
   5   8   1        0.80        0.23      1.61 o 
  -6   9   1        0.36        0.00      0.80 o 
  -5   9   1        0.81        1.95      0.91 o 
  -4   9   1       15.37       13.45      1.54 o 
  -3   9   1        1.72        2.35      0.84 o 
  -2   9   1        4.49        0.00      2.88 o 
  -1   9   1       56.59       57.48      3.40 o 
   0   9   1       33.47       30.47      2.38 o 
   1   9   1       23.75       28.64      2.36 o 
   2   9   1       45.12       49.24      3.33 o 
   3   9   1        2.30        3.05      1.58 o 
   4   9   1       22.02       23.31      2.88 o 
  -5  10   1        4.16        4.19      1.14 o 
  -4  10   1        3.92        6.61      1.24 o 
  -2  10   1        7.05        8.25      3.79 o 
  -1  10   1        2.28        3.76      3.59 o 
   0  10   1       10.92       12.68      2.73 o 
   1  10   1        4.34        6.50      1.48 o 
   2  10   1        6.30        8.28      1.84 o 
   3  10   1        0.17        0.57      1.48 o 
  -1  11   1        3.09        0.64      3.49 o 
   0  11   1        0.02        0.00      3.52 o 
  -3 -11   2        1.16        1.14      1.51 o 
  -2 -11   2        1.25        2.38      1.58 o 
  -1 -11   2        2.71        2.15      1.51 o 
   0 -11   2        3.18        3.96      1.61 o 
   1 -11   2        0.36        0.00      1.11 o 
   2 -11   2        4.78        6.37      1.68 o 
   3 -11   2        0.83        3.56      1.14 o 
   4 -11   2        5.04        3.25      1.07 o 
  -4 -10   2       61.85       73.92      5.17 o 
  -3 -10   2        0.02        0.91      1.41 o 
  -2 -10   2        1.40        2.01      1.58 o 
  -1 -10   2       28.41       30.72      2.82 o 
   0 -10   2        1.47        0.00      1.11 o 
   1 -10   2        3.85        5.10      1.51 o 
   2 -10   2        0.09        0.00      0.53 o 
   3 -10   2        3.41        2.87      0.79 o 
   4 -10   2        0.10        0.74      0.77 o 
   5 -10   2        0.00        0.00      0.60 o 
  -5  -9   2       17.43       26.80      2.88 o 
  -4  -9   2       11.84       14.72      2.31 o 
  -3  -9   2        6.74        3.76      1.64 o 
  -2  -9   2       64.10       63.46      4.36 o 
  -1  -9   2        1.29        0.91      1.34 o 
   0  -9   2       15.65       16.74      2.18 o 
   1  -9   2       27.20       23.41      2.25 o 
   2  -9   2        1.33        2.46      0.68 o 
   3  -9   2       15.00       14.28      1.14 o 
   4  -9   2       21.19       17.54      1.68 o 
   5  -9   2        6.02        7.92      1.31 o 
   6  -9   2       10.57       12.24      1.61 o 
  -6  -8   2        8.88        8.82      2.08 o 
  -5  -8   2        8.20       12.04      2.11 o 
  -4  -8   2       36.65       45.28      3.49 o 
  -3  -8   2       21.44       28.17      2.62 o 
  -2  -8   2       73.99       69.87      4.53 o 
  -1  -8   2        1.67        0.74      1.14 o 
   0  -8   2      125.40      117.16      6.64 o 
   1  -8   2       50.87       44.42      3.04 o 
   2  -8   2        3.04        2.42      0.64 o 
   3  -8   2        3.55        2.65      0.63 o 
   4  -8   2        3.32        3.23      1.71 o 
   5  -8   2        9.62        7.55      1.21 o 
   6  -8   2       13.18       12.11      1.54 o 
   7  -8   2        1.03        1.04      0.94 o 
  -7  -7   2        1.60        2.11      1.74 o 
  -6  -7   2       45.26       48.94      3.82 o 
  -5  -7   2       10.03       14.83      2.15 o 
  -4  -7   2       29.07       30.96      2.68 o 
  -3  -7   2       48.98       49.67      3.49 o 
  -2  -7   2       19.43       19.08      1.95 o 
  -1  -7   2        3.37        1.58      1.01 o 
   0  -7   2       42.04       44.14      3.02 o 
   1  -7   2        1.49        2.29      0.53 o 
   2  -7   2        3.06        2.77      0.87 o 
   3  -7   2        1.12        1.05      0.49 o 
   4  -7   2        0.05        0.11      0.43 o 
   5  -7   2       10.59       10.99      1.01 o 
   6  -7   2        3.73        5.30      1.07 o 
   7  -7   2        1.03        1.34      0.91 o 
  -8  -6   2        1.17        1.31      1.51 o 
  -7  -6   2        6.95        6.81      1.88 o 
  -6  -6   2       13.03       13.42      2.18 o 
  -5  -6   2        0.46        0.84      1.17 o 
  -4  -6   2       38.91       40.49      1.81 o 
  -3  -6   2       25.47       26.77      2.28 o 
  -2  -6   2       90.75       83.01      4.83 o 
  -1  -6   2      159.54      154.32      8.22 o 
   0  -6   2      234.84      225.40     11.64 o 
   1  -6   2      402.31      337.90     10.83 o 
   2  -6   2       47.75       47.77      1.84 o 
   3  -6   2        1.87        2.88      0.70 o 
   4  -6   2       37.36       36.48      1.71 o 
   5  -6   2        1.16        1.39      0.61 o 
   6  -6   2        7.10        7.68      0.92 o 
   7  -6   2        0.54        0.00      0.64 o 
   8  -6   2        1.47        1.38      1.01 o 
  -8  -5   2       10.16        9.16      1.78 o 
  -7  -5   2       39.75       34.31      2.92 o 
  -6  -5   2       29.01       36.16      2.99 o 
  -5  -5   2       19.87       19.80      1.16 o 
  -4  -5   2        0.22        0.32      0.45 o 
  -3  -5   2      234.22      218.67      7.14 o 
  -2  -5   2        2.47        3.92      0.97 o 
  -1  -5   2      396.30      365.57     18.31 o 
   0  -5   2       87.05       80.40      4.53 o 
   1  -5   2     1085.52      991.10     30.65 o 
   2  -5   2     1194.55     1094.04     31.06 o 
   3  -5   2        0.87        1.11      0.41 o 
   4  -5   2        8.25        9.43      0.81 o 
   5  -5   2        4.30        4.02      0.66 o 
   6  -5   2       12.16       13.60      1.11 o 
   7  -5   2        3.12        3.22      0.94 o 
   8  -5   2       14.14       14.26      1.68 o 
  -8  -4   2        0.20        0.23      1.14 o 
  -7  -4   2        7.80        7.58      1.54 o 
  -6  -4   2       18.50       20.54      1.66 o 
  -5  -4   2       39.91       45.65      1.89 o 
  -4  -4   2        0.19        0.00      0.40 o 
  -3  -4   2      107.08      112.18      3.84 o 
  -2  -4   2       21.19       18.92      1.54 o 
  -1  -4   2      453.43      374.66     18.65 o 
   0  -4   2     1307.81     1134.36     55.38 o 
   1  -4   2     1374.63     1256.26     38.74 o 
   2  -4   2       14.70       14.84      1.87 o 
   3  -4   2       11.60       11.22      0.77 o 
   4  -4   2      212.10      194.87      7.60 o 
   5  -4   2       14.18       14.24      0.96 o 
   6  -4   2        0.01        0.00      0.43 o 
   7  -4   2       36.52       36.65      1.81 o 
   8  -4   2        0.02        0.00      0.77 o 
  -8  -3   2        3.91        8.99      1.68 o 
  -7  -3   2       63.47       51.94      2.14 o 
  -6  -3   2       15.89       16.94      1.01 o 
  -5  -3   2       33.66       36.32      1.56 o 
  -4  -3   2        8.97       13.49      0.83 o 
  -3  -3   2      198.34      183.13      5.95 o 
  -2  -3   2      283.75      261.29     13.08 o 
  -1  -3   2      414.58      341.82     16.94 o 
   0  -3   2        6.27        4.83      0.77 o 
   1  -3   2     1514.76     1250.12     37.36 o 
   2  -3   2       49.15       40.78      1.58 o 
   3  -3   2        0.32        1.16      0.36 o 
   4  -3   2      155.81      156.86      6.71 o 
   5  -3   2       22.96       21.54      1.17 o 
   6  -3   2        8.69        9.44      0.90 o 
   7  -3   2        4.15        4.63      0.78 o 
   8  -3   2       15.64       15.01      1.83 o 
  -8  -2   2        4.84        5.55      0.82 o 
  -7  -2   2        1.43        1.45      0.56 o 
  -6  -2   2        1.44        1.60      0.45 o 
  -5  -2   2       67.78       67.78      3.79 o 
  -4  -2   2       12.98        9.87      1.01 o 
  -3  -2   2       67.44       74.50      3.15 o 
  -2  -2   2        5.36        4.64      0.99 o 
  -1  -2   2     1332.43     1070.37     52.12 o 
   0  -2   2     1174.70      994.12     54.77 o 
   1  -2   2      173.79      154.26      4.95 o 
   2  -2   2       28.31       22.90      1.00 o 
   3  -2   2      404.69      384.05     12.09 o 
   4  -2   2       49.42       39.52      3.96 o 
   5  -2   2        7.30        7.25      0.73 o 
   6  -2   2        0.94        1.00      0.55 o 
   7  -2   2        6.89        7.37      0.88 o 
   8  -2   2        0.02        0.31      0.62 o 
  -9  -1   2        2.31        2.08      0.97 o 
  -8  -1   2        0.20        0.00      0.60 o 
  -7  -1   2       40.21       30.01      1.47 o 
  -6  -1   2       55.84       50.49      1.97 o 
  -5  -1   2       39.57       35.09      1.42 o 
  -4  -1   2      157.09      146.24      4.78 o 
  -3  -1   2      313.30      287.14      9.02 o 
  -2  -1   2      467.73      432.30     13.42 o 
  -1  -1   2      942.66      821.39     40.01 o 
   0  -1   2     3458.94     2990.87    145.40 o 
   1  -1   2     1680.54     1509.28     46.45 o 
   2  -1   2      227.38      218.30      6.93 o 
   3  -1   2       67.35       61.82      2.19 o 
   4  -1   2      136.69      129.25      4.38 o 
   5  -1   2      313.15      278.39     10.35 o 
   6  -1   2        0.06        0.24      0.57 o 
   7  -1   2       13.57       14.63      1.12 o 
   8  -1   2        3.65        2.55      1.48 o 
  -9   0   2        8.51        9.16      1.38 o 
  -8   0   2        8.40       10.43      1.31 o 
  -7   0   2        5.74        8.32      1.04 o 
  -6   0   2       13.58       15.65      0.94 o 
  -5   0   2       30.12       39.60      1.57 o 
  -4   0   2       52.03       71.81      2.47 o 
  -3   0   2      279.93      406.53     15.33 o 
  -2   0   2      264.11      414.17     16.70 o 
  -1   0   2     1514.14     2143.52     85.03 o 
   0   0   2     2222.17     3514.52    170.79 o 
   1   0   2      839.16     1482.82     72.11 o 
   2   0   2      333.17      559.78     36.25 o 
   3   0   2      126.18      204.60     11.96 o 
   4   0   2     1352.58     2373.42     92.19 o 
   5   0   2      247.92      408.20     12.93 o 
   6   0   2      412.36      624.83     19.63 o 
   7   0   2       40.05       63.36      4.26 o 
   8   0   2        2.46        3.52      1.61 o 
  -9   1   2        5.23        4.13      1.11 o 
  -8   1   2        5.57        4.66      1.04 o 
  -7   1   2        0.00        0.13      0.60 o 
  -6   1   2       41.03       38.21      1.62 o 
  -5   1   2       35.83       33.05      1.36 o 
  -4   1   2       24.57       19.96      0.89 o 
  -3   1   2       29.85       31.60      1.58 o 
  -2   1   2       22.06       21.84      1.11 o 
  -1   1   2      244.64      224.13      9.06 o 
   0   1   2     1204.23     1079.46     91.55 o 
   1   1   2        1.20        1.12      0.34 o 
   2   1   2       55.12       52.85      2.60 o 
   3   1   2       43.72       42.67      1.48 o 
   4   1   2        3.92        2.60      0.54 o 
   5   1   2       40.83       35.32      2.78 o 
   6   1   2      424.42      370.66     19.15 o 
   7   1   2        2.93        2.15      1.48 o 
   8   1   2       84.11       74.26      5.06 o 
  -9   2   2        0.11        0.00      0.80 o 
  -8   2   2       15.61       12.95      1.48 o 
  -7   2   2       23.54       19.49      1.61 o 
  -6   2   2      111.29      109.31      5.03 o 
  -5   2   2      161.87      164.35      7.08 o 
  -4   2   2        5.68        6.44      0.74 o 
  -3   2   2      207.25      203.29      8.42 o 
  -2   2   2     1244.76     1161.43     46.19 o 
  -1   2   2       12.89       14.85      0.72 o 
   0   2   2       10.27       10.64      1.11 o 
   1   2   2      634.18      413.47     54.81 o 
   2   2   2        7.82        6.15      0.78 o 
   3   2   2       45.31       41.00      2.32 o 
   4   2   2        3.56        4.46      1.07 o 
   5   2   2      209.93      193.80     10.40 o 
   6   2   2        0.46        0.17      1.34 o 
   7   2   2       38.47       30.86      2.99 o 
  -9   3   2        1.05        1.98      1.01 o 
  -8   3   2        0.01        0.00      0.70 o 
  -7   3   2       15.19       16.33      1.51 o 
  -6   3   2        9.14       16.27      1.44 o 
  -5   3   2       20.27       30.72      1.88 o 
  -4   3   2       96.34      114.34      5.06 o 
  -3   3   2     1041.90     1114.94     44.51 o 
  -2   3   2      155.30      155.92      4.65 o 
  -1   3   2      501.09      559.70     17.34 o 
   0   3   2     1153.61     1149.85     46.96 o 
   1   3   2       71.91       65.94      3.76 o 
   3   3   2      124.28      136.13      6.25 o 
   4   3   2        4.99        6.84      1.21 o 
   5   3   2       27.56       24.05      2.28 o 
   6   3   2        3.81        7.68      1.81 o 
   7   3   2       12.29       12.91      2.38 o 
   8   3   2        0.04        1.01      1.91 o 
  -9   4   2        1.97        1.48      1.04 o 
  -8   4   2        3.04        1.84      0.97 o 
  -7   4   2       43.22       42.23      2.62 o 
  -6   4   2        4.30        4.83      0.97 o 
  -5   4   2        0.88        0.54      0.57 o 
  -4   4   2        0.23        0.72      0.82 o 
  -3   4   2        9.16        5.26      0.48 o 
  -2   4   2      147.02      130.54      5.21 o 
  -1   4   2      251.20      240.15      6.99 o 
   0   4   2       52.68       46.59      1.56 o 
   1   4   2      763.07      626.32     25.97 o 
   2   4   2       19.96       18.81      1.96 o 
   3   4   2        0.86        7.18      3.52 o 
   4   4   2      203.14      201.68     10.70 o 
   5   4   2        7.91        8.32      1.61 o 
   6   4   2        9.19       11.87      2.08 o 
   7   4   2        2.00        2.38      1.78 o 
  -8   5   2        0.00        0.00      0.74 o 
  -7   5   2       13.75       15.36      1.58 o 
  -6   5   2       12.25       15.66      1.48 o 
  -5   5   2        0.02        0.00      0.47 o 
  -4   5   2        3.37        3.16      0.68 o 
  -3   5   2       84.36       78.55      2.56 o 
  -2   5   2        1.13        1.42      0.33 o 
  -1   5   2        0.58        0.21      0.24 o 
   0   5   2       24.51       25.45      1.03 o 
   1   5   2       37.13       37.27      2.27 o 
   2   5   2       68.26       51.46      5.22 o 
   3   5   2       79.37       57.22      8.37 o 
   4   5   2        2.93        3.12      1.27 o 
   5   5   2        6.79        6.14      1.61 o 
   6   5   2        3.70        6.74      1.81 o 
   7   5   2        0.42        1.04      1.78 o 
  -8   6   2       10.26        9.16      1.41 o 
  -7   6   2       61.13       64.10      3.59 o 
  -6   6   2       13.74       13.08      1.48 o 
  -5   6   2       11.91       10.77      1.21 o 
  -4   6   2       39.97       41.57      4.68 o 
  -3   6   2       61.24       59.36      2.69 o 
  -2   6   2        0.94        1.22      0.57 o 
  -1   6   2        9.01       11.71      1.65 o 
   0   6   2       21.59       27.97      1.91 o 
   1   6   2        2.09        2.28      0.97 o 
   2   6   2       27.86       22.31      2.11 o 
   3   6   2       42.00       27.50      2.55 o 
   4   6   2       95.84       68.76      4.63 o 
   5   6   2       13.83       17.51      2.35 o 
   6   6   2        0.21        0.27      1.34 o 
  -7   7   2        0.03        0.50      0.77 o 
  -6   7   2        0.04        0.20      0.74 o 
  -5   7   2       32.37       32.74      2.15 o 
  -4   7   2       82.59       87.62      4.01 o 
  -3   7   2      137.45      130.91      5.34 o 
  -2   7   2       66.03       62.80      2.87 o 
  -1   7   2      199.93      161.18     18.78 o 
   0   7   2       18.17       22.79      3.07 o 
   1   7   2       23.86       26.48      2.07 o 
   2   7   2        5.67        9.94      3.47 o 
   3   7   2        0.03        0.00      1.44 o 
   4   7   2        0.70        0.60      1.34 o 
   5   7   2        8.34        6.41      1.81 o 
  -7   8   2       12.32       12.34      1.61 o 
  -6   8   2        0.61        1.41      0.84 o 
  -5   8   2        5.51        6.44      1.11 o 
  -4   8   2        2.88        3.79      0.87 o 
  -3   8   2       11.06       15.24      3.17 o 
  -2   8   2        8.57       12.95      4.13 o 
  -1   8   2       75.04       71.54      3.81 o 
   0   8   2       29.96       34.54      2.47 o 
   1   8   2      130.88      119.39      5.94 o 
   2   8   2       24.30       21.09      4.43 o 
   3   8   2        0.00        0.00      3.17 o 
   4   8   2        3.45        2.62      1.68 o 
  -6   9   2        0.68        3.82      1.07 o 
  -5   9   2        4.46        4.16      1.07 o 
  -4   9   2        0.54        1.88      0.80 o 
  -3   9   2       10.13        9.43      4.09 o 
  -2   9   2        7.19        3.96      3.66 o 
  -1   9   2        2.25        1.54      3.35 o 
   0   9   2        0.12        0.41      1.17 o 
   1   9   2       25.89       26.50      3.74 o 
   2   9   2        0.11        0.29      1.18 o 
   3   9   2       38.07       32.57      3.19 o 
  -2  10   2        1.79        1.11      3.59 o 
  -1  10   2        3.05        5.03      3.69 o 
   0  10   2        7.06        3.92      3.82 o 
   1  10   2        0.06        0.00      1.73 o 
   2  10   2        2.04        1.70      1.32 o 
   0 -12   3        0.41        0.00      1.31 o 
   1 -12   3        7.13       11.30      2.15 o 
  -3 -11   3        3.28        3.56      1.78 o 
  -2 -11   3        3.23        2.25      1.61 o 
  -1 -11   3        3.94        4.02      1.71 o 
   0 -11   3        0.35        0.77      1.31 o 
   1 -11   3        9.58       13.48      2.11 o 
   2 -11   3        5.73        3.76      1.54 o 
   3 -11   3        1.81        2.41      0.83 o 
   4 -11   3        1.13        2.25      1.04 o 
  -4 -10   3       27.23       32.00      3.12 o 
  -3 -10   3       12.07       19.05      2.65 o 
  -2 -10   3       75.51       78.39      5.20 o 
  -1 -10   3        4.74        5.67      1.68 o 
   0 -10   3        1.82        2.95      1.41 o 
   1 -10   3       11.32       10.06      1.84 o 
   2 -10   3       21.20       17.78      2.08 o 
   3 -10   3       13.78       13.23      1.25 o 
   4 -10   3        0.15        0.00      0.60 o 
   5 -10   3        0.44        0.50      0.87 o 
  -6  -9   3        1.07        3.69      1.84 o 
  -5  -9   3        5.93        8.08      1.98 o 
  -4  -9   3        0.15        0.27      1.27 o 
  -3  -9   3       59.07       61.78      4.33 o 
  -2  -9   3        5.55        9.06      1.81 o 
  -1  -9   3       37.46       39.75      3.12 o 
   0  -9   3      152.64      141.51      7.98 o 
   1  -9   3       11.11        9.56      1.74 o 
   2  -9   3       17.71       14.68      1.41 o 
   3  -9   3       14.60       13.52      1.21 o 
   4  -9   3        1.19        0.57      0.61 o 
   5  -9   3        9.07        7.24      1.27 o 
   6  -9   3        5.52        7.58      1.41 o 
  -6  -8   3        0.53        0.00      1.38 o 
  -5  -8   3       11.86       10.50      1.98 o 
  -4  -8   3        4.11        2.41      1.38 o 
  -3  -8   3       52.40       53.87      3.79 o 
  -2  -8   3       71.81       68.93      4.43 o 
  -1  -8   3      148.66      149.22      8.25 o 
   0  -8   3       23.05       22.98      2.21 o 
   1  -8   3        0.04        0.00      0.84 o 
   2  -8   3      398.06      373.37     12.12 o 
   3  -8   3        3.94        4.06      0.72 o 
   4  -8   3        1.31        1.33      0.59 o 
   5  -8   3       26.33       24.17      1.51 o 
   6  -8   3        0.63        0.00      0.77 o 
   7  -8   3        2.67        3.45      1.17 o 
  -7  -7   3        0.05        0.17      1.54 o 
  -6  -7   3       30.35       32.10      2.95 o 
  -5  -7   3        2.31        2.85      1.41 o 
  -4  -7   3       95.93       97.82      3.69 o 
  -3  -7   3       24.05       27.57      2.45 o 
  -2  -7   3        8.41       10.43      1.58 o 
  -1  -7   3        5.73        6.14      1.27 o 
   0  -7   3      414.17      399.71     20.23 o 
   1  -7   3       15.92       19.89      1.84 o 
   2  -7   3       30.09       29.92      1.50 o 
   3  -7   3        2.59        2.60      0.60 o 
   4  -7   3       56.64       56.90      2.26 o 
   5  -7   3        0.47        0.94      0.57 o 
   6  -7   3        0.81        1.46      0.65 o 
   7  -7   3        0.11        1.01      0.94 o 
  -8  -6   3        1.12        0.00      1.38 o 
  -7  -6   3        1.09        1.17      1.54 o 
  -6  -6   3        0.05        0.17      1.27 o 
  -5  -6   3       40.67       41.38      1.91 o 
  -4  -6   3      114.19      117.23      4.18 o 
  -3  -6   3        4.78        5.84      1.31 o 
  -2  -6   3      270.43      262.33     13.48 o 
  -1  -6   3       61.10       65.30      3.96 o 
   0  -6   3      102.86       91.23      5.20 o 
   1  -6   3        1.70        1.30      0.47 o 
   2  -6   3      226.97      212.61      7.07 o 
   3  -6   3       15.86       14.39      2.17 o 
   4  -6   3       76.73       72.41      2.64 o 
   5  -6   3        6.58        5.62      0.81 o 
   6  -6   3        7.52        8.85      1.21 o 
   7  -6   3        0.53        1.11      0.87 o 
   8  -6   3        0.00        1.01      0.97 o 
  -8  -5   3        7.26        5.97      1.68 o 
  -7  -5   3        5.58        7.88      1.81 o 
  -6  -5   3       49.70       46.13      2.05 o 
  -5  -5   3       65.78       63.15      2.51 o 
  -4  -5   3      206.67      207.88      6.87 o 
  -3  -5   3       42.42       43.13      2.92 o 
  -2  -5   3       37.77       42.83      2.82 o 
  -1  -5   3      226.44      201.65     10.43 o 
   0  -5   3      101.31       81.07      4.60 o 
   1  -5   3        3.86        2.53      0.82 o 
   2  -5   3        3.74        4.28      0.64 o 
   3  -5   3      193.83      188.21      6.31 o 
   4  -5   3       27.51       24.52      1.30 o 
   5  -5   3        3.88        2.72      0.66 o 
   6  -5   3       21.78       23.51      1.41 o 
   7  -5   3        0.17        0.91      0.68 o 
   8  -5   3        6.47        5.03      1.17 o 
  -8  -4   3        1.32        0.00      1.04 o 
  -7  -4   3        0.65        0.12      0.51 o 
  -6  -4   3       15.16       12.70      1.68 o 
  -5  -4   3        1.52        1.74      0.49 o 
  -4  -4   3      421.77      416.55     13.24 o 
  -3  -4   3       95.00       95.33      3.35 o 
  -2  -4   3      562.42      515.56     25.52 o 
  -1  -4   3      301.91      282.59     14.26 o 
   0  -4   3      103.09       96.26      5.23 o 
   1  -4   3       63.56       48.16      1.76 o 
   2  -4   3        0.26        0.11      0.33 o 
   3  -4   3       20.92       18.72      1.06 o 
   4  -4   3       19.33       15.85      1.34 o 
   5  -4   3       48.42       46.71      2.03 o 
   6  -4   3       55.48       55.11      2.34 o 
   7  -4   3        0.75        1.99      0.69 o 
   8  -4   3        7.13        7.11      1.03 o 
  -8  -3   3        4.35        2.85      0.87 o 
  -7  -3   3       10.00       24.08      2.05 o 
  -6  -3   3        7.72       10.60      0.90 o 
  -5  -3   3       52.82       54.97      4.36 o 
  -4  -3   3      117.93      115.39      3.95 o 
  -3  -3   3        0.40        0.35      0.29 o 
  -2  -3   3      380.18      361.94     17.98 o 
  -1  -3   3      127.51      100.62      5.33 o 
   0  -3   3      422.59      393.14     16.08 o 
   1  -3   3       32.01       36.67      1.49 o 
   2  -3   3       52.75       51.03      1.95 o 
   3  -3   3      252.29      240.16      7.77 o 
   4  -3   3        0.82        0.44      0.87 o 
   5  -3   3        1.19        1.88      0.77 o 
   6  -3   3       11.86       10.20      2.18 o 
   7  -3   3        0.06        0.00      0.56 o 
   8  -3   3        2.77        2.93      0.82 o 
  -9  -2   3        0.61        0.57      0.74 o 
  -8  -2   3       22.61       17.17      1.51 o 
  -7  -2   3       20.22       19.78      1.13 o 
  -6  -2   3        0.00        0.10      0.38 o 
  -5  -2   3        0.21        0.27      0.33 o 
  -4  -2   3        6.01        6.24      0.54 o 
  -3  -2   3      101.31       85.44      2.91 o 
  -2  -2   3      590.11      528.58     16.44 o 
  -1  -2   3        5.99        6.41      0.67 o 
   0  -2   3      630.43      627.02     30.72 o 
   1  -2   3      361.48      313.95      9.92 o 
   2  -2   3       22.38       19.88      0.98 o 
   3  -2   3        0.07        0.14      0.65 o 
   4  -2   3        2.82        0.72      1.36 o 
   5  -2   3        0.00        0.00      1.02 o 
   6  -2   3       26.14       25.95      3.27 o 
   7  -2   3        3.96        3.44      0.76 o 
   8  -2   3        0.28        1.17      1.61 o 
  -9  -1   3        4.59        2.38      0.94 o 
  -8  -1   3       21.37       20.53      1.64 o 
  -7  -1   3        1.34        1.01      0.64 o 
  -6  -1   3        2.41        2.05      0.48 o 
  -5  -1   3      105.46       92.23      3.17 o 
  -4  -1   3      102.52       96.84      3.26 o 
  -3  -1   3       76.40       62.13      2.47 o 
  -2  -1   3      304.83      264.82      8.29 o 
  -1  -1   3      272.91      220.96     19.37 o 
   0  -1   3       78.10       73.42      3.92 o 
   1  -1   3        2.11        2.92      0.60 o 
   2  -1   3      288.68      265.57     11.83 o 
   3  -1   3      283.67      258.45      8.28 o 
   4  -1   3        0.20        0.00      0.44 o 
   5  -1   3        4.25        4.57      0.69 o 
   6  -1   3        0.86        2.66      1.74 o 
   7  -1   3       28.71       21.74      2.38 o 
   8  -1   3        0.01        0.00      1.54 o 
  -9   0   3       15.89       20.69      1.81 o 
  -8   0   3        1.01        1.14      0.77 o 
  -7   0   3       26.87       38.14      2.25 o 
  -6   0   3      212.11      284.37     11.87 o 
  -5   0   3        0.11        0.00      0.27 o 
  -4   0   3        0.01        0.23      0.30 o 
  -3   0   3      347.27      529.38     21.30 o 
  -2   0   3      586.58      844.84     33.71 o 
  -1   0   3      612.47      995.92     79.51 o 
   0   0   3      561.86      990.68     41.00 o 
   1   0   3      622.59      990.14     41.06 o 
   2   0   3       29.33       53.24      2.71 o 
   3   0   3       65.81      115.56      6.58 o 
   4   0   3       56.43       99.75      3.61 o 
   5   0   3      128.49      205.88     10.97 o 
   6   0   3      157.80      244.52     13.01 o 
   7   0   3       20.11       24.92      2.55 o 
   8   0   3       38.65       49.20      3.96 o 
  -9   1   3       10.30        7.98      1.34 o 
  -8   1   3       10.53        8.75      1.24 o 
  -7   1   3       14.03       13.42      1.31 o 
  -6   1   3        4.67        5.94      0.87 o 
  -5   1   3       10.62       11.14      1.01 o 
  -4   1   3       25.35       27.20      1.54 o 
  -3   1   3       35.03       30.42      1.54 o 
  -2   1   3      271.26      271.82     11.04 o 
  -1   1   3      425.27      425.22     13.21 o 
   0   1   3       46.94       38.35      2.62 o 
   1   1   3     1124.91      964.29     46.09 o 
   2   1   3      433.52      388.43     17.49 o 
   3   1   3        2.54        2.49      0.33 o 
   4   1   3       35.39       22.24      2.08 o 
   5   1   3      111.86       83.32      5.23 o 
   6   1   3        0.82        1.21      1.48 o 
   7   1   3        0.87        3.42      1.64 o 
   8   1   3       56.03       49.51      4.06 o 
  -9   2   3        1.52        1.24      0.94 o 
  -8   2   3        0.49        0.27      0.74 o 
  -7   2   3       41.27       35.39      2.25 o 
  -6   2   3      215.91      198.36      8.55 o 
  -5   2   3      105.74       99.42      4.49 o 
  -4   2   3      210.17      206.71      8.65 o 
  -3   2   3        4.31        4.33      0.57 o 
  -2   2   3      546.97      572.55     22.94 o 
  -1   2   3      200.84      215.21      6.15 o 
   0   2   3        0.56        0.00      0.60 o 
   1   2   3      307.32      262.90     11.05 o 
   2   2   3       22.01       20.58      1.46 o 
   3   2   3        0.63        0.54      0.66 o 
   4   2   3       44.34       44.41      3.15 o 
   5   2   3       64.12       62.08      4.29 o 
   6   2   3       16.51       11.97      2.18 o 
   7   2   3        4.55        3.42      1.71 o 
   8   2   3        2.05        3.42      2.01 o 
  -9   3   3       11.87       11.00      1.51 o 
  -8   3   3        2.82        4.80      1.11 o 
  -7   3   3        9.88        9.09      1.24 o 
  -6   3   3        0.04        0.50      0.64 o 
  -5   3   3        0.08        0.13      0.50 o 
  -3   3   3        3.77        3.45      0.60 o 
  -2   3   3      120.05      864.66     66.31 o 
  -1   3   3      461.86      635.55     97.34 o 
   2   3   3      104.40       89.15      4.28 o 
   3   3   3       34.93       34.61      2.55 o 
   4   3   3       61.74       67.45      4.33 o 
   5   3   3       36.29       31.26      2.82 o 
   6   3   3        1.34        2.41      1.68 o 
   7   3   3        0.10        0.67      1.68 o 
  -9   4   3       32.13       29.15      2.35 o 
  -8   4   3        2.73        2.65      1.04 o 
  -7   4   3       78.95       74.29      3.86 o 
  -6   4   3       20.82       18.65      1.58 o 
  -5   4   3       19.27       20.09      1.51 o 
  -4   4   3        0.02        0.49      0.46 o 
  -3   4   3       25.80       26.28      1.45 o 
  -2   4   3       26.91       26.24      1.54 o 
  -1   4   3        2.92        1.70      0.92 o 
   0   4   3       20.58       16.14      1.90 o 
   1   4   3      138.04      105.20      5.85 o 
   2   4   3        4.46        6.47      1.73 o 
   3   4   3      110.40      105.20      8.92 o 
   4   4   3        0.07        0.39      1.24 o 
   5   4   3       43.67       41.89      3.39 o 
   6   4   3        1.70        2.18      1.64 o 
   7   4   3        0.12        2.52      1.95 o 
  -8   5   3        8.21        8.55      1.41 o 
  -7   5   3       21.20       21.37      1.88 o 
  -6   5   3        0.17        0.00      0.70 o 
  -5   5   3        0.74        1.08      0.69 o 
  -4   5   3        6.54        7.95      2.58 o 
  -3   5   3        9.50        8.25      1.71 o 
  -2   5   3        2.17        2.30      0.40 o 
  -1   5   3       32.54       31.76      1.45 o 
   0   5   3       25.19       20.98      1.57 o 
   1   5   3       32.13       23.30      3.92 o 
   2   5   3        4.38        1.48      1.63 o 
   3   5   3        3.82        4.21      1.19 o 
   4   5   3        0.05        0.00      0.94 o 
   5   5   3       32.79       31.36      2.95 o 
   6   5   3        0.30        0.27      1.61 o 
  -8   6   3       20.74       19.25      1.88 o 
  -7   6   3       26.31       30.96      2.28 o 
  -6   6   3        5.23        7.11      1.21 o 
  -4   6   3        0.68        0.85      1.19 o 
  -3   6   3       18.27       18.54      1.31 o 
  -1   6   3        0.05        0.00      0.62 o 
   0   6   3       26.97       19.49      1.78 o 
   1   6   3        2.03        1.71      1.01 o 
   2   6   3        6.50        7.35      3.89 o 
   3   6   3        8.42       11.85      1.66 o 
   4   6   3       17.04       16.07      2.01 o 
   5   6   3        2.73        5.37      1.68 o 
   6   6   3        8.34       10.87      2.45 o 
  -7   7   3        1.26        0.57      0.84 o 
  -6   7   3        0.19        0.30      0.70 o 
  -5   7   3        2.09        1.11      0.74 o 
  -4   7   3        0.00        0.00      1.76 o 
  -3   7   3       63.95       67.67      3.13 o 
  -2   7   3       33.28       37.70      6.27 o 
  -1   7   3       14.37        8.79      3.96 o 
   0   7   3       25.45       19.39      4.48 o 
   1   7   3       29.14       19.88      7.18 o 
   2   7   3        4.28        3.63      1.49 o 
   3   7   3       13.88        8.26      1.57 o 
   4   7   3        0.33        0.40      1.24 o 
   5   7   3        0.53        0.80      1.44 o 
  -6   8   3        2.10        2.01      0.91 o 
  -5   8   3        7.80        9.39      1.24 o 
  -4   8   3        7.94        8.99      2.57 o 
  -3   8   3        2.47        2.95      4.23 o 
  -2   8   3       11.36       16.47      4.63 o 
  -1   8   3       25.69       35.69      6.27 o 
   0   8   3        6.83        4.86      1.27 o 
   1   8   3       28.91       21.48      7.95 o 
   2   8   3        6.59        6.03      1.51 o 
   3   8   3       26.76       14.75      5.23 o 
   4   8   3        0.01        0.00      1.21 o 
  -5   9   3        1.70        4.02      1.01 o 
  -3   9   3       20.02       36.66      6.54 o 
  -2   9   3        0.00        0.07      3.39 o 
  -1   9   3        0.48        0.00      3.29 o 
   0   9   3        4.29        2.41      4.02 o 
   1   9   3        3.42        5.70      1.49 o 
   2   9   3        0.02        0.03      1.20 o 
  -3  10   3        0.15        0.34      3.79 o 
  -2  10   3        0.00        0.00      3.32 o 
  -1  10   3        0.52        1.27      3.86 o 
   0  10   3        0.05        1.38      3.82 o 
   0 -12   4        0.64        0.70      1.54 o 
   1 -12   4        0.00        0.00      1.27 o 
  -3 -11   4        0.00        0.34      1.48 o 
  -2 -11   4        7.35        8.22      2.05 o 
  -1 -11   4        0.01        0.00      1.31 o 
   0 -11   4        0.31        0.40      1.31 o 
   1 -11   4        9.79        9.32      1.95 o 
   2 -11   4        8.11        7.61      1.78 o 
   3 -11   4        0.01        0.00      1.17 o 
   4 -11   4        0.30        1.98      1.07 o 
  -5 -10   4        4.27        7.82      2.01 o 
  -4 -10   4        1.82        2.31      1.54 o 
  -3 -10   4        5.47        7.65      1.91 o 
  -2 -10   4       68.08       69.36      4.73 o 
  -1 -10   4       16.64       18.58      2.21 o 
   0 -10   4       57.77       56.11      4.02 o 
   1 -10   4       21.46       24.35      2.48 o 
   2 -10   4       17.69       17.78      2.15 o 
   3 -10   4       12.14       14.66      1.36 o 
   4 -10   4        0.67        0.68      0.71 o 
   5 -10   4        1.24        0.47      0.91 o 
  -6  -9   4        0.51        0.00      1.44 o 
  -5  -9   4        0.05        0.10      1.38 o 
  -4  -9   4        3.97        5.10      1.78 o 
  -3  -9   4        1.09        1.51      1.38 o 
  -2  -9   4        1.02        0.27      1.14 o 
  -1  -9   4       16.46       16.97      2.01 o 
   0  -9   4       32.39       34.95      2.88 o 
   1  -9   4      174.59      181.93     10.00 o 
   2  -9   4       18.79       16.64      2.01 o 
   3  -9   4        2.28        2.35      0.78 o 
   4  -9   4        2.35        3.44      0.84 o 
   5  -9   4        0.44        0.93      0.74 o 
   6  -9   4        4.56        5.87      1.31 o 
  -7  -8   4        2.92        5.23      1.95 o 
  -6  -8   4       13.15       17.58      2.52 o 
  -5  -8   4       27.00       28.48      2.75 o 
  -4  -8   4        0.16        0.03      0.65 o 
  -3  -8   4       58.14       55.54      3.89 o 
  -2  -8   4       13.73       12.38      1.84 o 
  -1  -8   4       25.33       22.54      2.15 o 
   0  -8   4        1.70        2.92      1.11 o 
   1  -8   4      385.07      358.39     18.38 o 
   2  -8   4        1.27        1.47      0.64 o 
   3  -8   4       79.82       85.20      3.36 o 
   4  -8   4       87.94       84.95      4.75 o 
   5  -8   4        6.67        6.41      1.30 o 
   6  -8   4        2.27        2.58      0.89 o 
  -7  -7   4        4.60        5.40      1.81 o 
  -6  -7   4       13.43       17.54      2.41 o 
  -5  -7   4        8.37       10.72      1.13 o 
  -4  -7   4        0.53        0.47      0.74 o 
  -3  -7   4       59.93       57.09      3.82 o 
  -2  -7   4       99.59       82.38      4.96 o 
  -1  -7   4        4.18        6.88      1.34 o 
   0  -7   4       45.53       43.17      3.02 o 
   1  -7   4      108.15      100.02      5.77 o 
   2  -7   4       25.00       25.97      1.46 o 
   3  -7   4       90.54       87.67      3.12 o 
   4  -7   4        2.51        3.99      0.75 o 
   5  -7   4        1.12        1.52      0.68 o 
   6  -7   4       45.20       49.98      3.12 o 
   7  -7   4        0.66        0.00      0.87 o 
  -8  -6   4        1.27        0.03      1.54 o 
  -7  -6   4        0.24        0.50      1.38 o 
  -6  -6   4        7.31        8.13      1.58 o 
  -5  -6   4       21.63       21.57      1.34 o 
  -4  -6   4        0.22        0.00      0.45 o 
  -3  -6   4      217.46      218.09     11.44 o 
  -2  -6   4       20.80       23.95      2.05 o 
  -1  -6   4        0.93        0.00      0.70 o 
   0  -6   4      787.98      738.01     36.53 o 
   1  -6   4      149.05      145.77      7.95 o 
   2  -6   4       62.00       61.18      2.31 o 
   3  -6   4       44.23       42.10      1.80 o 
   4  -6   4       45.38       44.99      2.05 o 
   5  -6   4       30.57       34.47      3.00 o 
   6  -6   4        4.20        4.57      0.86 o 
   7  -6   4        2.19        2.43      0.83 o 
  -8  -5   4        4.19        2.95      1.54 o 
  -7  -5   4        0.05        0.00      0.86 o 
  -6  -5   4        0.03        0.00      0.50 o 
  -5  -5   4       23.66       22.86      1.31 o 
  -4  -5   4        4.58        3.20      0.62 o 
  -3  -5   4      250.19      242.51     12.51 o 
  -2  -5   4      121.95      111.63      6.17 o 
  -1  -5   4      863.56      815.76     40.18 o 
   0  -5   4       32.42       23.88      1.91 o 
   1  -5   4      233.00      210.30      8.98 o 
   2  -5   4       91.23       96.42      4.33 o 
   3  -5   4       41.16       41.69      1.86 o 
   4  -5   4        0.33        0.35      0.53 o 
   5  -5   4       30.51       32.56      1.67 o 
   6  -5   4        7.14        8.30      1.36 o 
   7  -5   4        0.05        0.36      0.68 o 
   8  -5   4        2.28        2.24      0.88 o 
  -8  -4   4        4.80        5.00      1.01 o 
  -7  -4   4       15.32       14.44      1.18 o 
  -6  -4   4       14.11       14.22      1.01 o 
  -5  -4   4        0.00        0.00      0.39 o 
  -4  -4   4       29.82       31.09      1.46 o 
  -3  -4   4       29.39       30.26      1.41 o 
  -2  -4   4      150.14      174.78      9.09 o 
  -1  -4   4      243.85      224.03     11.47 o 
   0  -4   4     1103.02     1029.45     50.48 o 
   1  -4   4      555.60      525.99     37.97 o 
   2  -4   4        7.96        9.85      0.84 o 
   3  -4   4       48.39       38.82      2.50 o 
   4  -4   4        4.21        5.02      0.71 o 
   5  -4   4        1.43        0.00      0.52 o 
   6  -4   4        5.84        4.93      0.83 o 
   7  -4   4       10.36       11.97      1.19 o 
   8  -4   4        2.92        1.13      0.80 o 
  -9  -3   4        0.92        1.81      0.91 o 
  -8  -3   4        7.40        7.14      1.11 o 
  -7  -3   4       42.71       39.76      3.66 o 
  -6  -3   4       94.72       93.94      6.52 o 
  -5  -3   4       97.06       86.11      3.11 o 
  -4  -3   4      115.19      106.45      3.72 o 
  -3  -3   4       55.95       66.40      2.68 o 
  -2  -3   4       14.16       17.74      1.44 o 
  -1  -3   4      325.28      306.97     15.40 o 
   1  -3   4       94.70       95.66      5.27 o 
   2  -3   4      111.45      116.27      4.01 o 
   3  -3   4       29.84       39.07      4.71 o 
   4  -3   4       15.28       16.88      1.09 o 
   5  -3   4       12.09       13.91      1.11 o 
   6  -3   4       16.37       18.28      1.30 o 
   7  -3   4        0.49        1.46      0.91 o 
   8  -3   4        0.46        0.00      1.61 o 
  -9  -2   4        4.83        3.35      1.01 o 
  -8  -2   4       16.45       12.98      1.34 o 
  -7  -2   4        9.25        8.89      1.07 o 
  -6  -2   4      132.28      125.41      5.69 o 
  -5  -2   4      132.34      131.06      4.43 o 
  -4  -2   4       22.67       21.61      1.06 o 
  -3  -2   4       57.46       48.76      1.84 o 
  -2  -2   4       35.45       41.83      1.63 o 
  -1  -2   4        4.26        4.59      0.63 o 
   0  -2   4      373.45      379.69     18.88 o 
   1  -2   4        0.71        0.60      0.54 o 
   2  -2   4      412.17      415.88     13.19 o 
   3  -2   4      128.63      114.14      3.96 o 
   4  -2   4        0.37        0.00      0.41 o 
   5  -2   4       54.88       47.93      2.10 o 
   6  -2   4        0.02        0.00      1.31 o 
   7  -2   4        0.32        0.17      1.41 o 
   8  -2   4        0.37        0.00      1.61 o 
  -9  -1   4        0.33        0.47      0.80 o 
  -8  -1   4        1.22        1.48      0.77 o 
  -7  -1   4       62.56       50.04      2.72 o 
  -6  -1   4        5.43        6.04      0.87 o 
  -5  -1   4       67.64       61.86      2.28 o 
  -4  -1   4       44.62       49.88      2.05 o 
  -3  -1   4       37.28       37.94      1.43 o 
  -2  -1   4       63.86       62.24      2.50 o 
  -1  -1   4       13.64       18.75      1.27 o 
   0  -1   4       20.14       20.46      1.44 o 
   1  -1   4       17.17       20.47      3.10 o 
   2  -1   4      198.23      190.20     11.72 o 
   3  -1   4        2.20        2.77      0.47 o 
   4  -1   4        0.39        0.02      0.52 o 
   5  -1   4        6.66        5.77      0.79 o 
   6  -1   4       47.41       41.46      3.29 o 
   7  -1   4        9.48        6.74      1.88 o 
   8  -1   4        0.13        1.38      1.71 o 
  -9   0   4        1.63        1.21      0.87 o 
  -8   0   4        5.98        8.75      1.21 o 
  -7   0   4       89.78      114.81      5.30 o 
  -6   0   4       28.96       37.97      2.15 o 
  -5   0   4      326.64      436.40     17.78 o 
  -4   0   4      653.36      954.18     38.20 o 
  -3   0   4        9.76       12.65      0.94 o 
  -2   0   4      407.63      654.46     26.26 o 
  -1   0   4        2.81        2.62      0.29 o 
   0   0   4       58.27       90.35      4.12 o 
   1   0   4        2.00        4.51      2.13 o 
   2   0   4        8.26       24.65      1.79 o 
   3   0   4       17.74       24.13      1.11 o 
   4   0   4        5.21       10.03      1.48 o 
   5   0   4        7.36       11.20      1.84 o 
   6   0   4        3.98        7.82      1.81 o 
   7   0   4        8.67       13.42      2.21 o 
   8   0   4        1.17        1.21      1.81 o 
  -9   1   4        2.69        2.52      1.01 o 
  -8   1   4       18.59       14.42      1.44 o 
  -7   1   4        1.66        2.88      0.80 o 
  -6   1   4       60.34       53.80      2.82 o 
  -5   1   4      302.97      269.78     11.24 o 
  -4   1   4       95.19       92.00      4.09 o 
  -3   1   4       54.05       51.52      2.45 o 
  -2   1   4      350.94      363.79     14.72 o 
  -1   1   4       12.94       13.38      1.59 o 
   0   1   4       15.65       16.19      1.51 o 
   1   1   4        0.00        0.11      0.50 o 
   2   1   4       33.71       26.90      1.80 o 
   3   1   4       73.36       61.87      3.34 o 
   4   1   4        0.64        1.33      0.96 o 
   5   1   4       49.81       52.36      3.86 o 
   6   1   4        9.71        8.49      1.91 o 
   7   1   4        4.75        5.80      1.95 o 
  -9   2   4       16.76       17.17      1.81 o 
  -8   2   4      103.26      101.09      4.96 o 
  -7   2   4       10.27        7.78      1.11 o 
  -6   2   4        9.45        8.18      1.01 o 
  -5   2   4        1.31        4.53      0.74 o 
  -4   2   4       81.46       87.37      3.96 o 
  -3   2   4      918.27      925.47     37.00 o 
  -2   2   4      717.28      734.63     25.90 o 
  -1   2   4        0.19        0.09      0.20 o 
   0   2   4      269.33      257.79     14.53 o 
   1   2   4      344.43      334.33     13.98 o 
   2   2   4        1.00        0.32      0.67 o 
   3   2   4       17.04       22.27      1.84 o 
   4   2   4       10.08        9.44      3.39 o 
   5   2   4       13.40       10.83      2.08 o 
   6   2   4        0.83        0.80      1.54 o 
   7   2   4        0.04        0.00      1.54 o 
  -9   3   4       39.27       37.97      2.58 o 
  -8   3   4       17.68       16.94      1.64 o 
  -7   3   4        5.53        4.93      1.01 o 
  -6   3   4      274.39      282.72     11.94 o 
  -5   3   4       25.82       26.90      1.71 o 
  -4   3   4       61.02       60.24      2.92 o 
  -2   3   4        9.26       15.92      0.99 o 
  -1   3   4      259.44      279.89      8.21 o 
   0   3   4      284.95      326.65     13.13 o 
   1   3   4       43.80       39.25      2.26 o 
   2   3   4      106.54       98.26      8.57 o 
   3   3   4       75.97       66.59      3.65 o 
   4   3   4       48.53       43.54      3.35 o 
   5   3   4        1.62        1.98      1.51 o 
   6   3   4        0.35        0.13      1.58 o 
   7   3   4        0.09        5.60      2.21 o 
  -8   4   4       81.35       74.96      3.99 o 
  -7   4   4       78.56       76.64      3.92 o 
  -6   4   4       25.87       24.15      1.81 o 
  -5   4   4      114.73      111.70      4.66 o 
  -4   4   4       34.08       42.35      2.14 o 
  -3   4   4      163.70      188.44      9.76 o 
  -2   4   4       59.85       58.99      2.53 o 
  -1   4   4       13.94       14.59      1.08 o 
   0   4   4       73.24       63.11      3.17 o 
   1   4   4       61.59       54.12      3.20 o 
   2   4   4       27.87       27.26      2.90 o 
   3   4   4       32.62       31.49      2.32 o 
   4   4   4        0.01        0.00      1.02 o 
   5   4   4       25.23       27.64      2.92 o 
   6   4   4        1.38        1.34      1.81 o 
  -8   5   4       21.48       21.63      1.91 o 
  -7   5   4       13.46       11.97      1.48 o 
  -6   5   4      134.61      130.34      5.47 o 
  -5   5   4       67.02       74.20      3.44 o 
  -4   5   4       12.94       12.51      3.64 o 
  -3   5   4       37.78       33.17      1.83 o 
  -2   5   4       27.55       27.77      2.58 o 
  -1   5   4        0.84        0.10      1.19 o 
   0   5   4       15.49        7.11      4.81 o 
   1   5   4        1.34        1.43      1.68 o 
   2   5   4        4.61        4.97      1.08 o 
   3   5   4        6.24        5.89      1.24 o 
   4   5   4       15.17       16.66      2.14 o 
   5   5   4        5.33        5.53      1.91 o 
   6   5   4        0.10        0.00      1.71 o 
  -7   6   4        0.01        2.08      0.91 o 
  -6   6   4       61.52       62.79      3.42 o 
  -5   6   4        7.33        8.96      1.21 o 
  -4   6   4       57.84       53.69      2.71 o 
  -3   6   4        0.01        0.00      1.74 o 
  -2   6   4        0.18        4.63      3.69 o 
  -1   6   4        3.44        4.06      3.29 o 
   0   6   4        1.40        0.00      0.74 o 
   1   6   4        0.01        0.00      0.69 o 
   2   6   4        3.15        7.24      4.26 o 
   3   6   4        0.06        0.00      1.36 o 
   4   6   4        1.28        0.00      1.21 o 
   5   6   4        0.78        2.41      1.68 o 
  -7   7   4        3.17        3.76      1.04 o 
  -6   7   4        2.40        4.49      1.01 o 
  -5   7   4        0.69        0.85      1.16 o 
  -4   7   4        8.54        6.83      2.47 o 
  -3   7   4       13.57        7.51      4.73 o 
  -2   7   4        3.83        6.37      4.46 o 
  -1   7   4        9.29       12.21      4.63 o 
   0   7   4        5.52        2.61      1.01 o 
   1   7   4        1.88        0.26      0.94 o 
   2   7   4       19.51       16.37      1.84 o 
   3   7   4        7.36        0.00      5.27 o 
   4   7   4        4.12        2.23      4.08 o 
  -6   8   4        1.23        2.62      0.94 o 
  -5   8   4        0.01        0.00      0.60 o 
  -4   8   4        3.02        7.21      4.56 o 
  -3   8   4        0.01        2.88      4.23 o 
  -2   8   4        5.48        9.26      4.36 o 
  -1   8   4        0.39        3.05      3.96 o 
   0   8   4        0.15        0.00      3.25 o 
   1   8   4        4.13        1.70      2.18 o 
   2   8   4        0.08        0.16      1.04 o 
   3   8   4        0.39        0.00      1.05 o 
  -4   9   4        0.88        0.00      4.39 o 
  -3   9   4       12.41       20.09      5.74 o 
  -2   9   4        2.98        0.23      3.79 o 
  -1   9   4        3.22        3.82      4.23 o 
   0   9   4        2.53        2.18      4.29 o 
   1   9   4        2.63       10.50      5.43 o 
   0 -12   5        0.06        0.44      1.48 o 
   1 -12   5        5.63        4.70      1.81 o 
  -3 -11   5        0.83        0.13      1.48 o 
  -2 -11   5        0.82        0.00      1.31 o 
  -1 -11   5        5.96        8.28      1.88 o 
   0 -11   5        3.94        0.94      1.38 o 
   1 -11   5        2.00        0.77      1.27 o 
   2 -11   5        0.38        0.70      1.31 o 
   3 -11   5        0.01        0.00      1.17 o 
  -5 -10   5        0.83        0.47      1.54 o 
  -4 -10   5        0.72        0.13      1.34 o 
  -3 -10   5        2.94        1.31      1.38 o 
  -2 -10   5        2.72        4.39      1.58 o 
  -1 -10   5        7.85        7.61      1.71 o 
   0 -10   5       20.47       24.92      2.45 o 
   1 -10   5       11.56       13.99      2.08 o 
   2 -10   5      116.52      117.70      7.08 o 
   3 -10   5        0.27        0.00      1.11 o 
   4 -10   5        3.15        4.04      0.95 o 
   5 -10   5        6.38        5.20      1.56 o 
  -6  -9   5        4.33        6.57      2.01 o 
  -5  -9   5        0.91        0.00      1.38 o 
  -4  -9   5        9.35       10.22      1.32 o 
  -3  -9   5       14.12       15.66      2.18 o 
  -2  -9   5       38.32       38.30      3.09 o 
  -1  -9   5        6.02        4.60      1.51 o 
   0  -9   5        1.08        0.00      0.97 o 
   1  -9   5       13.60       15.03      2.08 o 
   2  -9   5       37.84       41.62      3.22 o 
   3  -9   5       22.65       25.56      1.62 o 
   4  -9   5       59.08       60.09      3.44 o 
   5  -9   5        2.22        3.51      0.97 o 
  -7  -8   5        0.04        0.00      1.54 o 
  -6  -8   5       22.71       27.14      2.85 o 
  -5  -8   5        2.03        3.88      0.92 o 
  -4  -8   5       25.66       24.55      1.60 o 
  -3  -8   5       18.83       17.61      2.11 o 
  -2  -8   5        0.08        0.00      0.97 o 
  -1  -8   5        3.82        2.75      1.17 o 
   0  -8   5       10.24        8.96      1.54 o 
   1  -8   5       72.85       67.28      4.36 o 
   2  -8   5       31.05       31.56      2.65 o 
   3  -8   5       37.53       35.89      1.92 o 
   4  -8   5        9.01        8.75      1.08 o 
   5  -8   5       54.48       57.06      2.45 o 
   6  -8   5       17.91       16.15      2.88 o 
  -7  -7   5        3.51        5.20      1.74 o 
  -6  -7   5        5.36        6.59      1.71 o 
  -5  -7   5        2.16        2.38      0.97 o 
  -4  -7   5       43.38       47.18      2.60 o 
  -3  -7   5      121.67      119.64      6.88 o 
  -2  -7   5        0.01        0.44      0.91 o 
  -1  -7   5      129.16      114.64      6.54 o 
   0  -7   5       50.48       41.09      2.92 o 
   1  -7   5       40.83       41.12      3.02 o 
   2  -7   5       25.74       27.24      2.41 o 
   3  -7   5        1.38        2.03      0.66 o 
   4  -7   5       48.45       45.03      2.03 o 
   5  -7   5       22.31       23.18      2.01 o 
   6  -7   5        0.93        2.59      1.43 o 
   7  -7   5        9.21        8.94      1.22 o 
  -8  -6   5        0.90        0.34      1.61 o 
  -7  -6   5        1.81        1.56      0.73 o 
  -6  -6   5        1.03        1.75      0.69 o 
  -5  -6   5       12.67       13.46      1.21 o 
  -4  -6   5       12.63        9.96      1.46 o 
  -3  -6   5        9.53        8.82      1.54 o 
  -2  -6   5       28.61       27.94      2.25 o 
  -1  -6   5        0.17        0.00      0.70 o 
   0  -6   5       50.08       55.04      3.59 o 
   1  -6   5        1.32        1.31      0.91 o 
   2  -6   5      225.32      206.02      9.19 o 
   3  -6   5        0.62        0.07      0.60 o 
   4  -6   5       54.54       55.16      2.45 o 
   5  -6   5       23.97       24.22      1.59 o 
   6  -6   5        6.28        5.67      0.98 o 
   7  -6   5       15.67       16.19      1.49 o 
  -8  -5   5        0.17        0.00      0.67 o 
  -7  -5   5        6.75        7.00      0.97 o 
  -6  -5   5       10.51       11.49      1.11 o 
  -5  -5   5        0.65        0.81      0.60 o 
  -4  -5   5        7.43        7.22      0.82 o 
  -3  -5   5       19.69       18.75      1.84 o 
  -2  -5   5      110.19       90.13      5.17 o 
  -1  -5   5      312.86      301.74     15.36 o 
   0  -5   5       42.71       37.16      2.65 o 
   1  -5   5      492.41      485.99     19.92 o 
   2  -5   5       15.71       15.93      1.74 o 
   3  -5   5        0.92        0.00      0.91 o 
   4  -5   5       42.56       41.94      2.01 o 
   5  -5   5       19.99       21.16      1.39 o 
   6  -5   5        2.06        1.42      0.76 o 
   7  -5   5       14.15       16.62      1.40 o 
  -8  -4   5        0.00        0.30      0.67 o 
  -7  -4   5       22.18       19.86      1.64 o 
  -6  -4   5       11.79       10.81      0.95 o 
  -5  -4   5      170.01      170.78      5.84 o 
  -4  -4   5       60.49       56.30      2.27 o 
  -3  -4   5        0.93        0.64      0.43 o 
  -2  -4   5        7.51        5.80      1.01 o 
  -1  -4   5        0.15        0.50      0.60 o 
   0  -4   5        1.02        0.30      0.67 o 
   1  -4   5      179.22      184.78      9.76 o 
   2  -4   5      216.67      202.45     10.70 o 
   3  -4   5      378.06      393.94     12.65 o 
   4  -4   5        0.78        0.00      0.62 o 
   5  -4   5        6.75        7.83      0.99 o 
   6  -4   5       41.21       42.45      2.09 o 
   7  -4   5       11.44       11.43      1.26 o 
  -9  -3   5        6.14        6.88      1.24 o 
  -8  -3   5        2.02        1.38      0.74 o 
  -7  -3   5        0.20        0.84      0.70 o 
  -6  -3   5        0.11        0.00      0.55 o 
  -5  -3   5       98.84       98.67      3.53 o 
  -4  -3   5       63.62       73.49      2.73 o 
  -3  -3   5       15.45       14.29      1.29 o 
  -2  -3   5      765.41      705.27     34.68 o 
  -1  -3   5      328.85      328.51     16.57 o 
   0  -3   5       32.90       32.80      2.25 o 
   1  -3   5      339.90      332.56     16.84 o 
   3  -3   5       19.31       18.05      1.11 o 
   4  -3   5       79.75       81.31      3.12 o 
   5  -3   5        8.25       11.75      1.10 o 
   6  -3   5        2.56        1.85      0.74 o 
   7  -3   5        2.18        3.22      1.64 o 
  -9  -2   5        2.27        1.54      0.94 o 
  -8  -2   5        0.01        0.80      0.74 o 
  -7  -2   5        5.93        4.66      0.87 o 
  -6  -2   5      140.54      118.20      5.43 o 
  -5  -2   5       26.90       26.35      1.24 o 
  -4  -2   5      233.94      225.14      7.30 o 
  -3  -2   5      658.39      644.55     20.04 o 
  -2  -2   5      387.14      396.65     12.51 o 
  -1  -2   5      146.88      127.69      9.89 o 
   0  -2   5      296.34      270.82     13.72 o 
   1  -2   5      233.86      226.61      9.68 o 
   2  -2   5       17.56       15.57      2.33 o 
   3  -2   5      106.91      107.08      3.81 o 
   4  -2   5       10.16       10.42      1.86 o 
   5  -2   5       66.01       53.87      2.32 o 
   6  -2   5       35.22       33.88      3.05 o 
   7  -2   5        3.91        4.46      1.84 o 
  -9  -1   5        1.95        0.00      0.77 o 
  -8  -1   5        7.06        5.20      1.01 o 
  -7  -1   5       83.55       63.49      3.29 o 
  -6  -1   5       10.11       12.07      1.21 o 
  -5  -1   5        4.34        5.97      0.84 o 
  -4  -1   5      142.73      131.59      4.36 o 
  -3  -1   5        0.87        0.51      0.30 o 
  -2  -1   5       58.34       67.73      2.43 o 
  -1  -1   5      602.32      601.07     18.75 o 
   0  -1   5        9.12        8.08      1.01 o 
   1  -1   5       60.75       65.19      3.25 o 
   2  -1   5      118.57      108.86      5.02 o 
   3  -1   5       19.41       18.68      1.51 o 
   4  -1   5       56.34       57.83      3.86 o 
   5  -1   5        0.04        0.00      1.14 o 
   6  -1   5        0.25        1.31      1.34 o 
   7  -1   5        7.10        5.10      1.84 o 
  -9   0   5        5.29        8.79      1.31 o 
  -8   0   5       19.24       22.17      1.74 o 
  -7   0   5       36.69       51.62      2.82 o 
  -6   0   5       20.08       23.01      1.58 o 
  -5   0   5       16.01       21.57      1.48 o 
  -4   0   5       79.75       92.51      4.23 o 
  -3   0   5      707.01     1137.95     45.48 o 
  -2   0   5      684.95     1083.35     43.27 o 
  -1   0   5        2.11        2.59      0.84 o 
   0   0   5      167.34      306.48      9.14 o 
   1   0   5       44.54       68.51      3.39 o 
   2   0   5        0.97        2.87      0.76 o 
   3   0   5       12.13       21.18      2.08 o 
   4   0   5       19.71       29.21      2.48 o 
   5   0   5       60.52       91.87      5.70 o 
   6   0   5        7.97       14.09      2.21 o 
   7   0   5        0.31        0.00      1.41 o 
  -9   1   5        9.55       12.04      1.51 o 
  -8   1   5        3.85        3.89      0.94 o 
  -7   1   5       18.12       12.88      1.31 o 
  -6   1   5       75.96       62.89      3.15 o 
  -5   1   5       19.75       18.21      1.27 o 
  -4   1   5       11.71       11.74      0.97 o 
  -3   1   5       34.36       34.31      1.84 o 
  -2   1   5       48.94       46.37      1.70 o 
  -1   1   5      537.07      577.39     16.94 o 
   0   1   5      598.63      605.66     17.13 o 
   1   1   5       81.57       90.25      4.06 o 
   2   1   5        8.93        7.01      1.07 o 
   3   1   5        0.12        0.00      0.74 o 
   4   1   5        5.45        5.81      1.31 o 
   5   1   5        2.94        4.13      1.58 o 
   6   1   5        1.03        0.91      1.38 o 
   7   1   5        0.02        0.00      1.34 o 
  -9   2   5        5.67        4.23      1.11 o 
  -8   2   5        6.13        3.02      0.94 o 
  -7   2   5      124.08      108.67      5.10 o 
  -6   2   5       89.68       89.12      4.23 o 
  -5   2   5        7.84        8.18      0.94 o 
  -4   2   5        5.60        5.77      0.74 o 
  -3   2   5       12.97       11.30      0.87 o 
  -1   2   5      521.26      527.30     13.68 o 
   0   2   5      218.76      202.35      8.55 o 
   1   2   5       73.46       55.13      8.54 o 
   2   2   5        3.26        1.86      0.91 o 
   3   2   5        0.09        0.00      0.89 o 
   4   2   5       10.20        7.14      2.40 o 
   5   2   5       15.84       10.03      2.01 o 
   6   2   5        0.13        0.00      1.31 o 
   7   2   5        0.44        0.57      1.58 o 
  -9   3   5        0.60        0.00      0.84 o 
  -8   3   5        9.48        9.06      1.31 o 
  -7   3   5       82.52       78.86      3.99 o 
  -6   3   5       24.99       27.24      1.84 o 
  -5   3   5       87.86       77.78      3.76 o 
  -4   3   5      538.72      507.78     20.63 o 
  -3   3   5        7.64        9.81      2.08 o 
  -2   3   5        2.53      244.15     20.19 o 
  -1   3   5       41.38       44.44      6.54 o 
   0   3   5       26.66       24.78      5.80 o 
   2   3   5       87.40       71.88      9.73 o 
   3   3   5        0.29        5.67      3.22 o 
   4   3   5        8.18        7.75      1.88 o 
   5   3   5        9.46        9.86      2.21 o 
   6   3   5        1.97        3.89      1.95 o 
  -8   4   5        2.71        1.68      0.84 o 
  -7   4   5        2.67        2.25      0.87 o 
  -6   4   5       83.98       76.27      3.89 o 
  -5   4   5      231.37      231.62      8.89 o 
  -4   4   5       23.49       30.63      3.34 o 
  -3   4   5      120.12      113.35      4.61 o 
  -2   4   5      429.19      440.45     15.66 o 
  -1   4   5      196.20      194.66      9.01 o 
   0   4   5       13.13       10.47      1.18 o 
   1   4   5       19.34       16.64      2.13 o 
   2   4   5        0.01        0.00      0.89 o 
   3   4   5        1.16        0.43      0.99 o 
   4   4   5        5.57        1.77      2.47 o 
   5   4   5        2.31        3.09      1.78 o 
   6   4   5        0.38        2.45      1.95 o 
  -8   5   5        0.06        0.00      0.64 o 
  -7   5   5        0.04        0.23      0.67 o 
  -6   5   5       18.93       17.43      2.28 o 
  -5   5   5        0.56        2.05      0.74 o 
  -4   5   5      221.37      201.10      7.90 o 
  -3   5   5      139.06      141.97      5.59 o 
  -2   5   5       13.39       16.80      4.83 o 
  -1   5   5       45.00       34.58      6.17 o 
   0   5   5       10.37        8.14      2.33 o 
   1   5   5       16.48       15.61      1.57 o 
   2   5   5       16.93       16.82      1.89 o 
   3   5   5        0.67        0.00      2.40 o 
   4   5   5        0.10        0.00      1.83 o 
   5   5   5        2.23        1.91      1.78 o 
  -7   6   5        3.19        4.19      1.04 o 
  -6   6   5        1.25        1.12      0.79 o 
  -5   6   5        2.98        3.19      1.51 o 
  -4   6   5       64.57       66.87      3.19 o 
  -3   6   5        0.08      160.63     14.86 o 
  -2   6   5      262.71      315.96     26.50 o 
  -1   6   5        0.38        1.48      3.76 o 
   0   6   5        1.04        0.00      3.52 o 
   1   6   5        2.79        5.37      1.13 o 
   2   6   5        0.07        0.37      0.95 o 
   3   6   5        0.02        0.00      1.01 o 
   4   6   5        0.19        0.00      1.24 o 
  -6   7   5       12.76       16.67      1.61 o 
  -5   7   5        2.60        3.88      1.79 o 
  -4   7   5        2.04        4.60      4.13 o 
  -3   7   5        0.95        2.21      4.19 o 
  -2   7   5       18.51       17.58      5.40 o 
  -1   7   5        0.89        0.10      3.59 o 
   0   7   5       18.30       21.74      5.94 o 
   1   7   5        5.93        4.33      1.88 o 
   2   7   5        7.77        9.53      1.64 o 
   3   7   5        0.00        0.33      2.25 o 
  -5   8   5        3.48        2.01      4.53 o 
  -4   8   5        3.23        5.67      4.76 o 
  -3   8   5       19.21       27.91      6.71 o 
  -2   8   5       24.81       39.01      7.35 o 
  -1   8   5        0.13        0.00      3.89 o 
   0   8   5        0.00        0.00      3.76 o 
   1   8   5        0.39        0.00      4.63 o 
   2   8   5        0.12        0.19      2.53 o 
  -2   9   5        0.05        0.00      4.06 o 
  -1   9   5        0.18        0.00      4.29 o 
  -3 -11   6        0.26        0.00      1.34 o 
  -2 -11   6        0.61        0.00      1.34 o 
  -1 -11   6        4.98        2.99      1.54 o 
   0 -11   6        1.24        1.74      1.34 o 
   1 -11   6        0.01        0.00      1.17 o 
   2 -11   6       11.50       11.30      2.11 o 
   3 -11   6        6.93        8.89      2.01 o 
  -5 -10   6        4.16        1.04      1.78 o 
  -4 -10   6        2.28        2.99      1.64 o 
  -3 -10   6        0.05        0.00      1.21 o 
  -2 -10   6        6.64        7.68      1.78 o 
  -1 -10   6        3.43        2.35      1.34 o 
   0 -10   6        0.09        0.03      1.11 o 
   1 -10   6        5.12        6.14      1.64 o 
   2 -10   6        4.59        5.00      1.51 o 
   3 -10   6        5.62        7.55      1.81 o 
   4 -10   6        5.94        5.67      1.68 o 
  -6  -9   6       13.97       23.85      3.05 o 
  -5  -9   6        2.67        3.33      1.00 o 
  -4  -9   6       18.09       21.50      2.48 o 
  -3  -9   6        1.62        2.05      1.41 o 
  -2  -9   6       36.34       39.01      3.19 o 
  -1  -9   6        0.05        0.00      0.97 o 
   0  -9   6        1.53        2.58      1.31 o 
   1  -9   6       38.16       39.75      3.15 o 
   2  -9   6       22.86       23.45      2.38 o 
   3  -9   6        1.81        2.08      1.27 o 
   4  -9   6        6.63        8.92      1.79 o 
   5  -9   6        0.01        0.00      0.73 o 
  -7  -8   6        0.01        0.00      1.71 o 
  -6  -8   6        0.02        0.00      0.74 o 
  -5  -8   6       15.77       20.70      1.56 o 
  -4  -8   6       78.15       79.79      3.37 o 
  -3  -8   6        2.70        0.30      1.38 o 
  -2  -8   6      103.08       92.88      5.70 o 
  -1  -8   6        4.75        4.36      1.41 o 
   0  -8   6       32.01       32.43      2.68 o 
   1  -8   6        1.57        1.98      1.07 o 
   2  -8   6       17.37       15.93      1.95 o 
   3  -8   6        7.38        8.21      2.73 o 
   4  -8   6        1.00        1.69      1.48 o 
   5  -8   6        9.22        8.04      1.74 o 
   6  -8   6        2.76        2.63      1.47 o 
  -7  -7   6        0.26        0.00      0.78 o 
  -6  -7   6       19.02       20.05      1.51 o 
  -5  -7   6       41.03       43.19      2.21 o 
  -4  -7   6       10.78       12.24      1.22 o 
  -3  -7   6       29.56       35.86      2.95 o 
  -2  -7   6       53.02       41.83      3.12 o 
  -1  -7   6       36.96       32.70      2.65 o 
   0  -7   6       63.32       55.11      3.72 o 
   1  -7   6      143.24      140.60      7.98 o 
   2  -7   6        9.03       12.80      1.65 o 
   3  -7   6        8.42        9.78      1.57 o 
   4  -7   6        0.42        0.81      0.86 o 
   5  -7   6        4.60        5.83      1.64 o 
   6  -7   6       25.36       27.02      1.80 o 
  -8  -6   6        5.03        4.36      1.24 o 
  -7  -6   6        3.89        3.60      0.88 o 
  -6  -6   6        7.35        8.44      2.41 o 
  -5  -6   6        0.00        0.00      0.65 o 
  -4  -6   6       10.29       10.19      1.09 o 
  -3  -6   6        1.78        2.35      1.14 o 
  -2  -6   6        2.11        2.82      1.04 o 
  -1  -6   6        6.09        7.01      1.27 o 
   0  -6   6        4.50        3.92      1.07 o 
   1  -6   6       54.89       53.61      3.07 o 
   2  -6   6       18.91       21.90      2.15 o 
   3  -6   6       12.77       13.42      1.98 o 
   4  -6   6       62.45       69.01      2.98 o 
   5  -6   6        3.46        4.69      0.97 o 
   6  -6   6       18.74       19.75      1.57 o 
  -8  -5   6        4.09        4.33      1.17 o 
  -7  -5   6        3.90        3.35      1.01 o 
  -6  -5   6       14.06       12.91      1.19 o 
  -5  -5   6       11.71       13.75      1.19 o 
  -4  -5   6        0.97        1.88      0.63 o 
  -3  -5   6        8.34       11.37      1.58 o 
  -2  -5   6       81.65       60.64      3.79 o 
  -1  -5   6        0.32        0.00      0.60 o 
   0  -5   6       12.13       14.87      1.45 o 
   1  -5   6       15.79       17.30      2.42 o 
   2  -5   6       10.14       11.24      1.61 o 
   3  -5   6        8.50        9.06      1.64 o 
   4  -5   6        0.99        0.00      0.65 o 
   5  -5   6        5.20        5.91      0.99 o 
   6  -5   6        0.03        0.02      0.69 o 
   7  -5   6        0.21        0.18      0.74 o 
  -8  -4   6        2.51        6.17      1.24 o 
  -7  -4   6       43.10       42.63      2.68 o 
  -6  -4   6        2.07        4.15      0.74 o 
  -5  -4   6       71.14       73.40      2.90 o 
  -4  -4   6        0.20        1.23      0.70 o 
  -3  -4   6      114.98      110.28      3.98 o 
  -2  -4   6       30.20       33.94      2.41 o 
  -1  -4   6      175.53      182.06      9.66 o 
   0  -4   6      128.60      109.69      5.87 o 
   1  -4   6       64.78       65.54      4.09 o 
   2  -4   6       45.54       52.56      3.52 o 
   3  -4   6       14.07       15.16      1.78 o 
   4  -4   6       29.20       23.38      1.47 o 
   5  -4   6       66.80       64.59      2.80 o 
   6  -4   6        0.01        0.33      1.16 o 
   7  -4   6        2.30        2.15      1.61 o 
  -7  -3   6        0.17        0.00      0.60 o 
  -6  -3   6      214.90      237.94     10.33 o 
  -5  -3   6      106.03      105.01      3.79 o 
  -4  -3   6        4.38        4.06      0.80 o 
  -3  -3   6      116.18      114.15      4.02 o 
  -2  -3   6        0.08        1.27      0.77 o 
   0  -3   6       93.91       93.88      5.33 o 
   1  -3   6        0.55        0.87      0.77 o 
   2  -3   6       25.91       30.93      2.41 o 
   3  -3   6        0.52        0.44      0.87 o 
   4  -3   6       22.54       21.48      1.37 o 
   5  -3   6       12.31       15.05      1.23 o 
   6  -3   6        0.01        0.37      1.34 o 
   7  -3   6        9.55       10.23      2.21 o 
  -9  -2   6        4.35        3.19      0.97 o 
  -8  -2   6        0.33        0.00      0.64 o 
  -7  -2   6        2.51        1.81      0.84 o 
  -6  -2   6        0.04        0.00      0.60 o 
  -5  -2   6        0.04        0.03      0.47 o 
  -4  -2   6       62.94       55.30      2.16 o 
  -3  -2   6       48.71       51.25      2.03 o 
  -2  -2   6      468.80      493.04     15.58 o 
  -1  -2   6      321.60      288.63     14.59 o 
   0  -2   6      133.54      144.93      7.75 o 
   1  -2   6       72.22       70.43      3.53 o 
   2  -2   6       34.49       34.08      2.58 o 
   3  -2   6       26.15       24.69      2.21 o 
   4  -2   6        5.41        5.90      1.51 o 
   5  -2   6       23.45       22.04      2.45 o 
   6  -2   6       12.28       10.83      2.11 o 
   7  -2   6        0.00        0.00      1.48 o 
  -9  -1   6       20.06       16.07      1.61 o 
  -8  -1   6        2.79        1.58      0.74 o 
  -7  -1   6       64.53       48.53      2.72 o 
  -6  -1   6      203.82      176.23      7.75 o 
  -5  -1   6       18.50       20.39      1.51 o 
  -4  -1   6       72.88       73.05      3.56 o 
  -3  -1   6       10.74       15.16      1.17 o 
  -2  -1   6        0.58        0.00      0.36 o 
  -1  -1   6        6.05        8.73      0.69 o 
   0  -1   6      231.36      237.58     12.18 o 
   1  -1   6      316.57      317.21     15.26 o 
   2  -1   6       67.05       59.15      3.19 o 
   3  -1   6        0.20        0.20      0.87 o 
   4  -1   6        0.55        1.95      1.21 o 
   5  -1   6        3.38        4.13      1.51 o 
   6  -1   6        1.57        1.61      1.48 o 
   7  -1   6        3.37        3.52      1.84 o 
  -9   0   6       12.09        9.96      1.38 o 
  -8   0   6        0.99        0.50      0.67 o 
  -7   0   6       91.21      112.97      5.27 o 
  -6   0   6       49.23       59.90      3.09 o 
  -5   0   6        0.01        0.10      0.47 o 
  -4   0   6      126.47      177.33      7.65 o 
  -3   0   6        2.97        3.59      0.60 o 
  -2   0   6      354.54      589.73     18.50 o 
  -1   0   6      124.40      206.76      6.73 o 
   0   0   6       84.25      148.84      4.66 o 
   1   0   6       26.73       46.66      4.66 o 
   2   0   6      143.85      250.52     30.59 o 
   3   0   6       56.12       87.37     11.72 o 
   4   0   6        6.99       12.54      1.88 o 
   5   0   6        0.87        0.84      1.34 o 
   6   0   6        0.26        2.52      1.51 o 
   7   0   6        2.42        4.86      1.88 o 
  -9   1   6        0.24        0.00      0.64 o 
  -8   1   6        0.10        1.04      0.77 o 
  -7   1   6        0.57        0.54      0.64 o 
  -6   1   6       45.86       42.30      2.38 o 
  -5   1   6       25.57       20.16      1.41 o 
  -4   1   6      199.74      179.04      7.61 o 
  -3   1   6       48.07       46.92      2.38 o 
  -2   1   6       35.97       38.47      2.00 o 
  -1   1   6        5.98        3.37      0.41 o 
   0   1   6      124.22      124.03      5.72 o 
   1   1   6      220.38      207.32     11.59 o 
   2   1   6       61.12       56.69      3.13 o 
   3   1   6        0.20        0.81      0.91 o 
   4   1   6       47.51       42.93      3.35 o 
   5   1   6        0.09        0.00      1.24 o 
   6   1   6        0.60        1.11      1.44 o 
  -8   2   6        0.69        0.00      0.54 o 
  -7   2   6        2.85        1.58      0.74 o 
  -6   2   6        0.14        0.84      0.64 o 
  -5   2   6       63.88       57.05      2.88 o 
  -4   2   6      200.91      193.16      8.18 o 
  -3   2   6        1.21        1.07      0.40 o 
  -2   2   6       23.87       24.38      5.45 o 
  -1   2   6       17.74       14.69      2.19 o 
   0   2   6        1.09        1.42      0.59 o 
   1   2   6      107.77      111.44     10.60 o 
   2   2   6       74.59       79.53      7.46 o 
   3   2   6      104.29      100.29     11.20 o 
   4   2   6        0.31        0.00      1.07 o 
   5   2   6        0.94        0.00      1.34 o 
   6   2   6        0.07        1.04      1.61 o 
  -8   3   6       10.04        6.07      1.14 o 
  -7   3   6        1.36        1.38      0.77 o 
  -6   3   6       31.72       25.69      1.78 o 
  -5   3   6       10.14       14.66      1.27 o 
  -4   3   6        1.08        1.95      0.60 o 
  -3   3   6      123.49      103.22      4.19 o 
  -2   3   6      249.05      261.36     26.80 o 
  -1   3   6       33.43       37.70      2.45 o 
   1   3   6        6.25        4.88      2.88 o 
   2   3   6        3.91        2.82      1.09 o 
   3   3   6       32.93       17.58      2.28 o 
   4   3   6       31.15       40.74      3.12 o 
   5   3   6        6.89       14.66      2.45 o 
  -8   4   6        3.78        2.15      0.87 o 
  -7   4   6       16.59       17.78      1.58 o 
  -6   4   6        0.09        0.00      0.53 o 
  -5   4   6        3.01        1.49      2.68 o 
  -4   4   6      105.24      102.00      4.26 o 
  -3   4   6      190.09      192.73      7.45 o 
  -2   4   6        0.05        6.24      3.59 o 
  -1   4   6      184.04      182.50     16.33 o 
   0   4   6      176.88      108.14      6.14 o 
   1   4   6       12.89       11.14      1.54 o 
   2   4   6       14.97       10.30      1.63 o 
   3   4   6       22.88       16.22      2.11 o 
   4   4   6        0.62        0.00      3.99 o 
   5   4   6        0.01        0.00      4.23 o 
  -7   5   6        7.67        5.49      1.04 o 
  -6   5   6        4.21        3.45      2.33 o 
  -5   5   6       16.16       14.86      1.84 o 
  -4   5   6       11.43        8.58      1.09 o 
  -3   5   6       20.64       64.47      8.12 o 
  -2   5   6       61.09       61.58      8.02 o 
  -1   5   6      219.71      242.77     21.27 o 
   0   5   6        1.37        0.00      3.72 o 
   1   5   6       45.12       38.82      2.92 o 
   2   5   6       20.84       21.15      3.74 o 
   3   5   6        3.02        2.20      2.30 o 
   4   5   6        0.23        0.00      1.38 o 
  -6   6   6        0.43        0.00      1.64 o 
  -5   6   6       14.33       14.60      2.95 o 
  -4   6   6        1.76        8.99      4.60 o 
  -3   6   6        0.87        6.17      4.16 o 
  -2   6   6       58.24       78.45      9.66 o 
  -1   6   6       15.85       65.91      8.75 o 
   0   6   6       99.30      217.95     19.42 o 
   1   6   6       31.87       67.45      8.65 o 
   2   6   6       11.63        8.44      1.67 o 
   3   6   6        1.36        0.24      3.20 o 
  -5   7   6        4.14        7.41      4.29 o 
  -4   7   6        1.41        2.01      4.36 o 
  -3   7   6       13.13       18.58      6.00 o 
  -2   7   6       15.28       24.49      6.37 o 
  -1   7   6        9.70       18.88      5.90 o 
   0   7   6       16.61       12.95      5.97 o 
   1   7   6        1.72        1.07      4.90 o 
   2   7   6       19.23       17.76      2.26 o 
  -3   8   6        1.98        4.33      4.90 o 
  -2   8   6        0.39        0.64      4.56 o 
  -1   8   6        0.41        0.00      4.36 o 
   0   8   6        0.00        0.00      5.00 o 
  -3 -11   7        2.53        3.35      1.68 o 
  -2 -11   7        0.26        0.00      1.24 o 
  -1 -11   7        0.46        0.00      1.24 o 
   0 -11   7        1.45        1.81      1.38 o 
   1 -11   7        0.00        0.00      1.24 o 
   2 -11   7        1.50        2.45      1.48 o 
  -4 -10   7       13.77       14.46      2.48 o 
  -3 -10   7       15.33       16.67      2.45 o 
  -2 -10   7        0.22        0.00      1.17 o 
  -1 -10   7        6.13        3.69      1.44 o 
   0 -10   7        0.62        0.87      1.14 o 
   1 -10   7        0.15        0.44      1.14 o 
   2 -10   7        2.53        1.71      1.34 o 
   3 -10   7        6.17        5.20      1.68 o 
   4 -10   7        3.32        4.53      1.71 o 
  -6  -9   7        8.91       13.04      2.16 o 
  -5  -9   7        1.76        3.81      1.05 o 
  -4  -9   7        0.98        1.07      1.48 o 
  -3  -9   7       25.19       23.65      2.55 o 
  -2  -9   7       26.91       26.06      2.58 o 
  -1  -9   7        1.74        0.37      1.11 o 
   0  -9   7        8.32        9.63      1.84 o 
   1  -9   7        2.20        2.58      1.31 o 
   2  -9   7        0.04        0.97      1.14 o 
   3  -9   7       10.46       13.45      2.21 o 
   4  -9   7        1.68        3.96      1.54 o 
  -6  -8   7       10.17       12.89      1.58 o 
  -5  -8   7       25.56       26.59      1.82 o 
  -4  -8   7       33.19       32.54      1.92 o 
  -3  -8   7       28.24       28.51      2.75 o 
  -2  -8   7       82.68       72.65      4.80 o 
  -1  -8   7       20.05       18.45      2.31 o 
   0  -8   7      103.92       95.12      5.87 o 
   1  -8   7        0.00        1.38      1.17 o 
   2  -8   7       47.71       59.87      4.33 o 
   3  -8   7        4.52        6.55      1.69 o 
   4  -8   7        3.85        6.15      1.44 o 
   5  -8   7        0.15        0.00      0.74 o 
  -7  -7   7        0.73        1.16      0.86 o 
  -6  -7   7        0.35        0.00      0.97 o 
  -5  -7   7        3.70        5.31      1.04 o 
  -4  -7   7       18.15       16.79      1.86 o 
  -3  -7   7        2.02        2.05      1.38 o 
  -2  -7   7       19.98       20.39      2.18 o 
  -1  -7   7      193.03      182.26      9.96 o 
   0  -7   7      128.59      109.04      6.47 o 
   1  -7   7        1.27        2.82      1.24 o 
   2  -7   7      159.44      155.37     12.48 o 
   3  -7   7       51.55       52.13      5.10 o 
   4  -7   7        7.89        6.54      1.91 o 
   5  -7   7        7.76        5.50      1.41 o 
   6  -7   7        0.12        0.76      0.90 o 
  -8  -6   7        2.03        2.21      1.17 o 
  -7  -6   7       23.25       24.02      2.18 o 
  -6  -6   7      102.92      110.40      4.31 o 
  -5  -6   7       90.35       86.77      3.55 o 
  -4  -6   7        1.23        0.00      0.97 o 
  -3  -6   7        0.75        0.00      1.01 o 
  -2  -6   7       69.74       62.65      4.09 o 
  -1  -6   7        0.10        0.13      0.77 o 
   0  -6   7        8.10       14.86      1.95 o 
   1  -6   7       42.99       47.30      2.94 o 
   2  -6   7        8.80        8.79      3.42 o 
   3  -6   7        0.00        0.57      1.17 o 
   4  -6   7       13.19       18.01      2.25 o 
   5  -6   7       33.82       43.03      2.31 o 
   6  -6   7       19.41       18.66      4.36 o 
  -8  -5   7       24.95       24.82      2.21 o 
  -7  -5   7       51.86       52.53      3.29 o 
  -6  -5   7        8.08        8.82      1.44 o 
  -5  -5   7        3.31        5.62      3.32 o 
  -4  -5   7       44.73       47.23      2.19 o 
  -3  -5   7       14.31       14.32      1.74 o 
  -2  -5   7        9.39        8.28      1.44 o 
  -1  -5   7       11.04       11.97      1.68 o 
   0  -5   7        1.52        3.17      0.97 o 
   2  -5   7       50.90       47.70      3.45 o 
   3  -5   7       20.65       21.10      2.25 o 
   4  -5   7        0.61        0.00      1.14 o 
   5  -5   7        1.02        0.33      0.71 o 
   6  -5   7        1.09        2.35      0.88 o 
  -8  -4   7       30.56       30.96      2.45 o 
  -7  -4   7       12.63        8.45      1.41 o 
  -6  -4   7      223.77      220.13      9.83 o 
  -5  -4   7       11.01       13.09      1.17 o 
  -4  -4   7       30.29       33.71      2.15 o 
  -3  -4   7        4.82        7.98      0.89 o 
  -2  -4   7       12.96       11.24      1.51 o 
  -1  -4   7       69.09       79.39      3.96 o 
   0  -4   7       16.03       65.44      6.37 o 
   1  -4   7       30.70       28.58      2.38 o 
   2  -4   7       40.00       35.59      2.82 o 
   3  -4   7        1.16        0.17      1.04 o 
   4  -4   7        0.45        0.00      1.11 o 
   5  -4   7       30.85       28.73      1.73 o 
   6  -4   7       19.34       14.99      2.41 o 
  -8  -3   7        2.22        3.25      1.01 o 
  -6  -3   7       28.37       29.99      2.18 o 
  -5  -3   7       30.26       32.54      2.21 o 
  -4  -3   7        7.30       22.47      1.78 o 
  -3  -3   7       13.05       12.22      2.31 o 
  -2  -3   7      217.54      233.62     12.11 o 
  -1  -3   7       79.40      100.82      8.55 o 
   0  -3   7        6.39        5.94      1.21 o 
   1  -3   7      137.18      151.51      8.82 o 
   2  -3   7       15.04       21.37      2.08 o 
   3  -3   7       16.85       15.06      1.84 o 
   4  -3   7       19.74       21.74      2.38 o 
   5  -3   7        0.00        0.97      1.34 o 
   6  -3   7        2.04        2.95      1.64 o 
  -9  -2   7        1.28        1.95      0.94 o 
  -8  -2   7       17.57       14.22      1.48 o 
  -7  -2   7        0.32        0.00      0.60 o 
  -6  -2   7       66.38       66.91      3.59 o 
  -5  -2   7        0.17        0.23      0.54 o 
  -4  -2   7       48.26       45.85      2.65 o 
  -3  -2   7        7.06        6.91      0.87 o 
  -2  -2   7      156.36      152.21      4.75 o 
  -1  -2   7       49.22       43.64      2.88 o 
   0  -2   7        8.35        6.78      1.21 o 
   1  -2   7       87.99       77.72      4.23 o 
   2  -2   7        0.05        0.54      0.94 o 
   3  -2   7       21.30       20.43      2.15 o 
   4  -2   7       16.36       11.27      1.98 o 
   5  -2   7        2.80        2.99      1.48 o 
   6  -2   7        0.64        2.62      1.61 o 
  -9  -1   7        0.59        0.44      0.80 o 
  -8  -1   7       23.93       22.47      1.78 o 
  -7  -1   7       53.32       45.01      2.62 o 
  -6  -1   7        0.19        0.00      0.60 o 
  -5  -1   7       56.83       47.63      2.68 o 
  -4  -1   7       66.52       62.76      3.22 o 
  -3  -1   7       43.06       59.03      2.29 o 
  -2  -1   7        9.98       10.60      1.07 o 
  -1  -1   7        0.88        1.39      0.62 o 
   0  -1   7       84.19       73.93      3.71 o 
   1  -1   7        1.11        3.62      1.68 o 
   2  -1   7       25.21       20.75      1.79 o 
   3  -1   7       27.86       29.89      2.65 o 
   4  -1   7        0.47        1.61      1.31 o 
   5  -1   7        7.04        9.56      1.98 o 
   6  -1   7        0.07        0.00      1.44 o 
  -8   0   7       28.88       36.12      2.35 o 
  -7   0   7       19.19       20.02      1.58 o 
  -6   0   7        1.38        2.58      0.74 o 
  -5   0   7      189.42      264.34     11.20 o 
  -4   0   7       35.45       55.61      2.88 o 
  -3   0   7       27.10       33.88      1.98 o 
  -2   0   7      443.02      704.87     22.06 o 
  -1   0   7       13.27       13.02      0.83 o 
   0   0   7       75.39      131.43      9.94 o 
   1   0   7        6.82        7.98      1.69 o 
   2   0   7        1.24        1.09      0.86 o 
   3   0   7        2.07        5.40      1.41 o 
   4   0   7       19.82       27.57      2.65 o 
   5   0   7       10.12       10.46      1.95 o 
   6   0   7        2.36        2.25      1.48 o 
  -8   1   7        0.04        1.34      0.77 o 
  -7   1   7        1.06        1.07      0.70 o 
  -6   1   7        3.35        2.68      0.74 o 
  -5   1   7        3.31        3.99      0.74 o 
  -4   1   7        2.22        1.91      0.60 o 
  -3   1   7      163.39      146.94      6.41 o 
  -2   1   7      165.16      161.83      8.02 o 
  -1   1   7        2.14        1.74      0.57 o 
   0   1   7      261.00      244.62     10.56 o 
   1   1   7        3.38        2.09      0.84 o 
   2   1   7       49.91       44.52      4.44 o 
   3   1   7        9.32        7.31      1.44 o 
   4   1   7       10.55       10.16      1.91 o 
   5   1   7        1.03        1.44      1.54 o 
   6   1   7       14.68       12.51      2.41 o 
  -8   2   7        2.34        2.45      0.84 o 
  -7   2   7        0.87        1.34      0.70 o 
  -6   2   7        8.69        8.45      1.07 o 
  -5   2   7        3.21        2.58      0.67 o 
  -4   2   7        2.60        1.84      0.57 o 
  -3   2   7        9.13        8.82      2.60 o 
  -2   2   7      222.53      211.20      7.97 o 
  -1   2   7      124.45      109.41     10.80 o 
   0   2   7       61.59       59.54      5.03 o 
   1   2   7        5.72        6.90      1.17 o 
   2   2   7       16.27       16.97      1.78 o 
   3   2   7       24.55       22.84      2.15 o 
   4   2   7       18.71       20.66      2.41 o 
   5   2   7       19.82       14.15      2.28 o 
  -8   3   7        6.69        5.33      1.11 o 
  -7   3   7        0.54        0.34      0.64 o 
  -6   3   7       54.27       50.38      2.75 o 
  -5   3   7        8.65        8.35      1.01 o 
  -4   3   7        0.49        1.17      0.57 o 
  -3   3   7        1.32        3.35      0.67 o 
  -2   3   7       12.57       41.36      6.57 o 
  -1   3   7        5.54       60.54      7.68 o 
   0   3   7      180.59      190.30      8.76 o 
   2   3   7        3.98        2.28      1.29 o 
   3   3   7        5.91        3.88      1.22 o 
   4   3   7        0.02        1.54      1.34 o 
   5   3   7       15.25       14.29      2.52 o 
  -7   4   7        1.49        1.33      0.76 o 
  -6   4   7        2.75        2.11      1.31 o 
  -5   4   7        3.13        2.59      2.55 o 
  -4   4   7       46.02       35.62      2.01 o 
  -3   4   7       19.89       21.10      5.67 o 
  -2   4   7      130.77      121.72     12.01 o 
  -1   4   7       11.56       15.97      4.93 o 
   0   4   7        5.11       12.48      5.17 o 
   1   4   7       57.64       23.11      2.38 o 
   2   4   7       55.97       24.59      2.65 o 
   3   4   7        9.44        8.75      4.11 o 
   4   4   7        1.45        0.00      2.36 o 
  -7   5   7        1.47        0.11      0.70 o 
  -6   5   7        0.01        0.00      0.53 o 
  -5   5   7        4.37        5.40      0.89 o 
  -4   5   7        9.34       11.37      5.06 o 
  -3   5   7       22.67       22.51      5.50 o 
  -2   5   7       11.70       15.23      5.03 o 
  -1   5   7        5.92        7.04      4.56 o 
   0   5   7       73.64       69.80      8.89 o 
   1   5   7       35.43       36.49      6.51 o 
   2   5   7        0.40        1.03      1.15 o 
   3   5   7       32.43       25.26      2.88 o 
  -6   6   7        6.35        0.17      4.66 o 
  -5   6   7        0.13        0.00      4.26 o 
  -4   6   7        0.10        0.00      3.82 o 
  -3   6   7        0.11        1.88      3.89 o 
  -2   6   7       16.34       58.43      8.62 o 
  -1   6   7        8.17       16.07      5.77 o 
   0   6   7        7.38        9.36      5.23 o 
   1   6   7        0.39        8.59      5.30 o 
   2   6   7       43.49       63.19      9.02 o 
  -4   7   7        4.23        3.92      5.17 o 
  -3   7   7        1.01        6.07      5.47 o 
  -2   7   7        0.96        4.66      5.06 o 
  -1   7   7        0.81        4.56      5.23 o 
   0   7   7        0.03        0.17      4.93 o 
  -2 -11   8        0.02        0.00      1.24 o 
  -1 -11   8        0.79        0.00      1.14 o 
   0 -11   8        0.15        0.00      1.14 o 
   1 -11   8        1.19        1.21      1.38 o 
  -4 -10   8        1.55        0.00      1.48 o 
  -3 -10   8        2.95        1.98      1.44 o 
  -2 -10   8        0.63        1.74      1.38 o 
  -1 -10   8       41.49       39.18      3.32 o 
   0 -10   8        3.94        2.88      1.44 o 
   1 -10   8        4.06        3.96      1.48 o 
   2 -10   8        0.08        0.00      1.14 o 
   3 -10   8        0.09        0.00      1.24 o 
  -5  -9   8        9.22        9.75      1.40 o 
  -4  -9   8        9.43       10.89      1.86 o 
  -3  -9   8        0.29        0.23      1.34 o 
  -2  -9   8        0.64        0.00      1.17 o 
  -1  -9   8       22.40       26.83      2.65 o 
   0  -9   8        3.83        2.72      1.27 o 
   1  -9   8       23.48       22.81      2.52 o 
   2  -9   8        1.24        1.51      1.27 o 
   3  -9   8       14.03       20.63      2.72 o 
   4  -9   8        1.17        1.99      1.46 o 
  -6  -8   8        1.12        0.00      1.63 o 
  -5  -8   8       19.17       22.35      1.76 o 
  -4  -8   8       82.42       82.97      3.55 o 
  -3  -8   8        4.37        4.16      1.58 o 
  -2  -8   8       29.06       26.23      2.58 o 
  -1  -8   8        5.01        2.99      1.38 o 
   0  -8   8        1.14        1.54      1.17 o 
   1  -8   8       23.62       23.28      2.52 o 
   2  -8   8        8.41        8.99      1.95 o 
   3  -8   8       14.28       15.13      5.18 o 
   4  -8   8        8.70        9.14      3.25 o 
  -7  -7   8       16.88       20.83      2.35 o 
  -6  -7   8        0.05        0.00      0.80 o 
  -5  -7   8       22.98       23.26      1.68 o 
  -4  -7   8        3.04        1.84      1.16 o 
  -3  -7   8        0.86        1.48      1.34 o 
  -2  -7   8       68.06       59.90      4.16 o 
  -1  -7   8        0.32        0.47      1.07 o 
   0  -7   8       30.53       29.25      2.68 o 
   1  -7   8       27.18       34.03      7.09 o 
   2  -7   8       38.35       37.29      2.79 o 
   3  -7   8        1.31        5.70      3.22 o 
   4  -7   8       25.13       26.83      2.85 o 
   5  -7   8        0.16        1.14      1.58 o 
  -7  -6   8       81.11       75.50      4.43 o 
  -6  -6   8        4.43        4.19      1.24 o 
  -5  -6   8      158.63      157.08      5.74 o 
  -4  -6   8       16.86       18.12      1.49 o 
  -3  -6   8        2.68        0.50      1.27 o 
  -2  -6   8       29.02       27.77      2.48 o 
  -1  -6   8       22.84       22.74      2.28 o 
   0  -6   8       44.05       41.44      2.76 o 
   1  -6   8        0.09        0.00      0.92 o 
   3  -6   8       11.52       11.20      2.01 o 
   4  -6   8       10.89        8.85      1.98 o 
   5  -6   8        0.02        0.00      1.44 o 
  -8  -5   8        0.41        0.40      0.97 o 
  -7  -5   8        2.37        2.35      1.07 o 
  -6  -5   8        8.14        9.36      1.54 o 
  -5  -5   8      406.01      404.68     13.97 o 
  -4  -5   8        1.13        0.58      1.24 o 
  -3  -5   8       30.44       26.44      1.59 o 
  -2  -5   8       18.35       19.72      2.08 o 
  -1  -5   8        0.91        1.41      1.14 o 
   0  -5   8        0.06        0.00      0.83 o 
   1  -5   8        0.01        0.00      0.87 o 
   2  -5   8       26.46       29.62      2.68 o 
   3  -5   8        0.58        0.00      1.11 o 
   4  -5   8        3.46        4.86      1.68 o 
   5  -5   8        0.08        0.00      1.41 o 
  -8  -4   8        1.11        0.74      0.94 o 
  -7  -4   8       22.85       21.67      1.98 o 
  -6  -4   8       49.71       47.06      3.05 o 
  -5  -4   8        0.68        2.38      1.01 o 
  -4  -4   8      235.13      226.25      7.69 o 
  -3  -4   8      342.85      307.32     10.15 o 
  -2  -4   8        9.65       11.77      1.78 o 
   0  -4   8       27.04       28.78      2.48 o 
   1  -4   8        0.35        0.70      1.01 o 
   2  -4   8       15.93       16.40      2.18 o 
   3  -4   8        2.04        3.49      1.44 o 
   4  -4   8        3.30        3.82      1.58 o 
   5  -4   8        5.01        4.13      1.64 o 
   6  -4   8        0.00        0.00      1.38 o 
  -8  -3   8        0.01        0.07      0.80 o 
  -7  -3   8        0.05        0.00      0.74 o 
  -6  -3   8        0.22        1.78      0.80 o 
  -5  -3   8      141.89      138.93      6.57 o 
  -4  -3   8       62.29       64.73      3.59 o 
  -2  -3   8       80.90       83.69      4.23 o 
  -1  -3   8       36.55       46.02      5.50 o 
   0  -3   8       77.22       75.50      4.66 o 
   1  -3   8        2.66        3.99      1.24 o 
   2  -3   8        3.20        3.42      1.31 o 
   3  -3   8        6.03        6.44      1.61 o 
   4  -3   8        1.36        1.11      1.34 o 
   5  -3   8        9.75        6.41      1.88 o 
   6  -3   8        1.30        0.84      1.61 o 
  -8  -2   8       22.13       20.49      1.78 o 
  -7  -2   8        8.50       10.20      1.38 o 
  -6  -2   8       33.72       29.75      2.11 o 
  -5  -2   8        6.52        8.22      1.21 o 
  -4  -2   8       61.83       61.41      3.39 o 
  -3  -2   8       56.25       55.81      3.12 o 
  -2  -2   8       82.48       80.40      3.97 o 
  -1  -2   8       46.57       44.08      1.94 o 
   0  -2   8        6.02        9.27      1.35 o 
   1  -2   8       20.48       19.20      1.73 o 
   2  -2   8        7.10        6.47      1.51 o 
   3  -2   8       24.06       19.86      2.25 o 
   4  -2   8        3.21        3.05      1.51 o 
   5  -2   8        2.50        1.78      1.48 o 
  -8  -1   8       92.03       74.36      3.96 o 
  -7  -1   8       18.30       13.72      1.38 o 
  -6  -1   8      141.87      134.50      6.27 o 
  -5  -1   8       78.58       75.20      3.86 o 
  -4  -1   8       27.27       31.83      2.11 o 
  -3  -1   8      122.59      129.47      5.97 o 
  -2  -1   8       17.10       13.82      1.34 o 
  -1  -1   8      103.60      100.96      3.99 o 
   0  -1   8      110.27      107.13      3.61 o 
   1  -1   8       21.49       22.13      1.87 o 
   2  -1   8        2.68        3.02      1.17 o 
   3  -1   8        1.10        2.75      1.34 o 
   4  -1   8        0.38        0.87      1.41 o 
   5  -1   8        3.92        2.15      1.68 o 
  -8   0   8        3.46        3.72      0.97 o 
  -7   0   8        0.73        0.40      0.67 o 
  -6   0   8      201.13      249.89     10.73 o 
  -5   0   8        0.26        0.91      0.64 o 
  -4   0   8       41.36       59.74      3.15 o 
  -3   0   8      238.39      360.03     14.99 o 
  -2   0   8        0.33        0.00      0.50 o 
  -1   0   8       22.92       39.75      1.67 o 
   0   0   8       25.69       41.95      2.66 o 
   1   0   8       19.04       32.47      5.05 o 
   2   0   8       18.54       26.25      3.71 o 
   3   0   8        3.46        3.79      1.38 o 
   4   0   8        0.44        1.27      1.41 o 
   5   0   8        1.03        1.34      1.58 o 
  -8   1   8        9.20        9.89      1.31 o 
  -7   1   8        9.76        7.82      1.11 o 
  -6   1   8        1.66        2.41      0.74 o 
  -5   1   8       11.90       13.35      1.27 o 
  -4   1   8      115.73       93.85      4.43 o 
  -3   1   8        4.16        4.56      0.80 o 
  -2   1   8       16.59       18.90      1.81 o 
  -1   1   8       56.73       45.68      6.67 o 
   0   1   8       21.25       19.21      2.62 o 
   1   1   8       10.19        9.24      1.41 o 
   2   1   8       65.15       62.79      3.65 o 
   3   1   8        2.83        1.61      1.27 o 
   4   1   8        1.83        1.81      1.41 o 
   5   1   8        1.91        0.80      1.54 o 
  -8   2   8        0.13        0.00      0.60 o 
  -7   2   8        0.16        0.00      0.54 o 
  -6   2   8       13.32       11.81      1.21 o 
  -5   2   8        1.91        2.48      0.70 o 
  -4   2   8       12.39       11.17      1.11 o 
  -3   2   8        7.19        0.00      4.23 o 
  -2   2   8       36.27       32.17      5.90 o 
  -1   2   8       40.75       59.87      7.85 o 
   0   2   8        3.64        2.62      1.51 o 
   1   2   8       29.39       29.37      2.36 o 
   2   2   8        0.88        1.85      1.13 o 
   3   2   8        5.58        8.11      1.63 o 
   4   2   8       11.11       12.44      2.18 o 
  -7   3   8        0.03        0.00      0.60 o 
  -6   3   8        7.38        5.74      0.97 o 
  -5   3   8        0.23        0.33      0.53 o 
  -3   3   8        1.41        2.55      4.02 o 
  -2   3   8       91.81      106.96     11.17 o 
  -1   3   8        2.14        8.75      4.16 o 
   0   3   8        0.01        0.50      3.99 o 
   1   3   8        9.26       13.22      1.91 o 
   2   3   8       15.61       29.62      2.78 o 
   4   3   8        0.00        0.67      1.38 o 
  -6   4   8       10.38        9.62      1.21 o 
  -5   4   8        0.84        2.01      0.66 o 
  -4   4   8        3.00        6.10      4.43 o 
  -3   4   8        0.20        0.00      3.45 o 
  -2   4   8       13.18       16.70      5.00 o 
  -1   4   8        1.15        0.00      3.56 o 
   0   4   8        2.02        0.00      4.39 o 
   1   4   8       12.89       20.36      5.90 o 
   2   4   8        4.69        4.80      1.49 o 
   3   4   8       12.79       27.30      6.84 o 
  -6   5   8        0.04        0.98      1.54 o 
  -5   5   8        0.02        0.00      4.16 o 
  -4   5   8        6.12        6.47      4.73 o 
  -3   5   8       11.24       12.11      5.03 o 
  -2   5   8        0.08        0.00      3.69 o 
  -1   5   8        1.36        0.00      4.26 o 
   0   5   8       12.90       13.42      5.63 o 
   1   5   8        0.27        0.00      4.36 o 
   2   5   8        2.73        0.00      5.00 o 
  -4   6   8        0.29        2.85      4.70 o 
  -3   6   8        1.33        2.15      4.66 o 
  -2   6   8        4.40        6.41      5.40 o 
  -1   6   8        2.82        6.81      5.37 o 
   0   6   8        1.53        0.00      4.46 o 
  -3 -10   9        2.67        3.05      1.74 o 
  -2 -10   9        0.92        0.40      1.34 o 
  -1 -10   9        0.70        0.00      1.21 o 
   0 -10   9        1.11        1.11      1.34 o 
   1 -10   9        5.22        3.02      1.51 o 
   2 -10   9        0.02        0.00      1.17 o 
  -5  -9   9        5.04        4.97      1.27 o 
  -4  -9   9        4.06        4.82      1.53 o 
  -3  -9   9        1.51        1.27      1.48 o 
  -2  -9   9       35.39       34.98      3.19 o 
  -1  -9   9        0.13        0.44      1.21 o 
   0  -9   9        0.25        0.00      1.04 o 
   1  -9   9        3.33        3.35      1.51 o 
   2  -9   9        5.13        4.83      1.78 o 
   3  -9   9        6.34        6.64      1.88 o 
  -6  -8   9       15.86       19.19      2.35 o 
  -5  -8   9       20.32       21.32      1.69 o 
  -4  -8   9        6.59        6.97      1.16 o 
  -3  -8   9        2.07        0.00      1.24 o 
  -2  -8   9       12.96        8.25      1.84 o 
  -1  -8   9        9.86        7.21      1.74 o 
   0  -8   9       47.59       43.97      3.59 o 
   1  -8   9        5.12        5.30      1.68 o 
   2  -8   9        1.38        2.29      1.30 o 
   3  -8   9       14.28       16.27      3.19 o 
   4  -8   9        4.80        4.85      2.47 o 
  -6  -7   9        4.63        5.13      1.41 o 
  -5  -7   9        2.73        3.30      1.26 o 
  -4  -7   9       33.92       33.66      2.58 o 
  -3  -7   9        4.65        4.56      1.68 o 
  -2  -7   9       13.63       12.81      2.11 o 
  -1  -7   9       10.93       12.18      2.01 o 
   0  -7   9       59.39       51.92      3.99 o 
   1  -7   9        3.42        4.99      1.47 o 
   2  -7   9       49.53       49.61      7.51 o 
   3  -7   9        0.23        2.62      3.02 o 
   4  -7   9        0.07        0.00      1.27 o 
  -7  -6   9        0.11        0.50      1.01 o 
  -6  -6   9        5.89        4.06      1.27 o 
  -5  -6   9       21.41       19.66      2.11 o 
  -4  -6   9       16.61       15.03      3.49 o 
  -3  -6   9      157.29      133.80      7.78 o 
  -2  -6   9       40.81       45.85      3.59 o 
  -1  -6   9        6.67        5.20      1.64 o 
   0  -6   9        2.67        4.02      1.39 o 
   1  -6   9        5.85        7.15      1.51 o 
   2  -6   9       12.86       10.97      2.15 o 
   3  -6   9        2.18        2.35      1.61 o 
   4  -6   9        8.01        7.61      2.05 o 
  -7  -5   9        1.35        2.55      1.07 o 
  -6  -5   9       18.77       21.03      2.18 o 
  -5  -5   9        2.80        2.95      1.07 o 
  -4  -5   9       34.17       37.34      2.00 o 
  -3  -5   9      302.66      255.74      8.69 o 
  -2  -5   9        0.58        1.64      1.51 o 
  -1  -5   9      218.98      202.05     11.10 o 
   0  -5   9        0.01        2.55      1.24 o 
   1  -5   9        0.88        0.67      1.24 o 
   2  -5   9        0.08        0.13      1.21 o 
   3  -5   9        4.73        5.10      1.78 o 
   4  -5   9        0.53        0.00      1.34 o 
   5  -5   9        1.09        1.07      1.64 o 
  -7  -4   9        0.34        1.01      0.91 o 
  -6  -4   9        6.13        6.91      1.38 o 
  -5  -4   9        6.24        6.67      1.31 o 
  -4  -4   9        7.95        9.29      1.41 o 
  -3  -4   9        3.51        3.86      0.86 o 
  -2  -4   9      180.17      182.50     10.00 o 
  -1  -4   9      588.89      567.04     29.35 o 
   0  -4   9       45.48       55.68      3.96 o 
   1  -4   9       26.22       24.49      2.52 o 
   2  -4   9        3.02        2.55      1.38 o 
   3  -4   9        0.00        0.00      1.27 o 
   4  -4   9        2.20        3.56      1.68 o 
   5  -4   9        0.90        0.97      1.58 o 
  -8  -3   9        3.02        4.43      1.14 o 
  -7  -3   9       16.49       21.80      2.05 o 
  -5  -3   9        0.01        0.10      0.67 o 
  -4  -3   9        9.80       12.24      1.51 o 
  -3  -3   9      122.69      111.79      5.47 o 
  -2  -3   9       25.23       31.74      1.63 o 
   0  -3   9       31.14       37.00      2.99 o 
   1  -3   9      186.74      184.75     10.20 o 
   2  -3   9        0.54        0.10      1.17 o 
   3  -3   9        0.12        0.60      1.34 o 
   4  -3   9        7.51        6.91      1.98 o 
   5  -3   9        0.63        1.38      1.64 o 
  -8  -2   9        0.04        0.00      0.67 o 
  -7  -2   9       43.52       40.25      2.68 o 
  -6  -2   9       24.82       19.25      1.78 o 
  -5  -2   9      136.74      137.99      6.54 o 
  -4  -2   9       50.13       51.92      3.09 o 
  -3  -2   9        2.89        3.09      0.94 o 
  -2  -2   9       33.64       34.14      2.28 o 
  -1  -2   9      250.58      234.24      7.81 o 
   0  -2   9        3.53        4.23      1.16 o 
   1  -2   9        0.13        0.10      1.01 o 
   2  -2   9        7.16        8.08      1.74 o 
   3  -2   9       52.02       52.46      4.02 o 
   4  -2   9        0.26        0.44      1.44 o 
   5  -2   9        2.81        4.26      1.91 o 
  -8  -1   9        5.23        4.63      1.01 o 
  -7  -1   9        0.23        0.03      0.64 o 
  -6  -1   9       40.39       38.81      2.52 o 
  -5  -1   9       96.04       92.91      4.70 o 
  -4  -1   9      186.42      179.45      8.08 o 
  -3  -1   9        3.83        3.52      0.91 o 
  -2  -1   9      119.90      126.42      5.90 o 
  -1  -1   9      184.71      176.78      7.16 o 
   0  -1   9        3.55        3.91      1.16 o 
   1  -1   9        2.68        2.76      1.12 o 
   2  -1   9        4.16        4.36      1.41 o 
   3  -1   9       24.51       22.88      2.55 o 
   4  -1   9        2.74        3.69      1.71 o 
  -8   0   9        1.77        4.76      1.04 o 
  -7   0   9        7.30       10.30      1.27 o 
  -6   0   9        0.57        1.31      0.70 o 
  -5   0   9       22.38       22.51      1.74 o 
  -4   0   9      137.52      211.38      9.26 o 
  -3   0   9       62.74       98.78      4.76 o 
  -2   0   9      296.14      473.69     17.60 o 
  -1   0   9      132.02      259.68     21.80 o 
   0   0   9       21.31       32.53      2.42 o 
   1   0   9       65.44      120.95     11.37 o 
   2   0   9        2.48        2.72      1.34 o 
   3   0   9        0.47        1.41      1.41 o 
   4   0   9        3.37        4.36      1.81 o 
  -7   1   9        0.74        1.31      0.74 o 
  -6   1   9        0.23        0.00      0.57 o 
  -5   1   9       26.78       24.12      1.71 o 
  -4   1   9       12.42       10.53      1.17 o 
  -3   1   9        0.57        0.00      1.29 o 
  -2   1   9       57.82       48.63      7.11 o 
  -1   1   9       77.07       62.39      8.28 o 
   0   1   9       63.64       52.29      6.81 o 
   1   1   9       55.39       48.96      3.16 o 
   2   1   9        1.37        2.54      1.26 o 
   3   1   9        7.27        7.04      1.91 o 
   4   1   9        7.13        7.14      1.98 o 
  -7   2   9        1.48        0.70      0.74 o 
  -6   2   9        0.41        0.00      0.60 o 
  -5   2   9        6.21        5.47      0.91 o 
  -4   2   9        9.71        7.21      1.59 o 
  -3   2   9       25.31       47.80      6.91 o 
  -2   2   9       15.49       12.68      5.20 o 
  -1   2   9       12.60       20.29      5.47 o 
   0   2   9       27.93       26.67      6.10 o 
   1   2   9        2.90        4.36      1.31 o 
   2   2   9       16.84       14.90      1.99 o 
   3   2   9       13.75        9.89      2.08 o 
  -6   3   9        0.23        4.93      5.37 o 
  -5   3   9        2.14        2.34      1.69 o 
  -4   3   9        0.11        0.00      3.76 o 
  -3   3   9       10.44       13.42      5.30 o 
  -2   3   9        2.71        5.80      4.39 o 
  -1   3   9        7.64       49.54      6.98 o 
   0   3   9        6.15       53.53      7.71 o 
   1   3   9        2.44       25.83      6.17 o 
   2   3   9        6.77        6.96      1.63 o 
  -5   4   9        4.48       11.17      5.77 o 
  -4   4   9        3.31        8.32      5.00 o 
  -3   4   9        0.51        0.00      4.16 o 
  -2   4   9        1.39        0.00      3.89 o 
  -1   4   9        0.06        0.00      4.19 o 
   0   4   9        2.89        0.00      4.39 o 
   1   4   9        0.04        0.00      4.39 o 
  -4   5   9        3.25        0.00      4.36 o 
  -3   5   9        2.85        8.05      5.17 o 
  -2   5   9        1.36        0.00      4.70 o 
  -1   5   9        2.60        1.11      4.83 o 
   0   5   9        0.01        0.00      4.49 o 
  -2 -10  10        0.07        0.00      1.27 o 
  -1 -10  10        5.93        3.76      1.61 o 
   0 -10  10        4.95        3.52      1.64 o 
  -4  -9  10        0.02        0.00      0.79 o 
  -3  -9  10        0.79        0.00      1.14 o 
  -2  -9  10        0.16        0.00      1.17 o 
  -1  -9  10        0.77        0.07      1.24 o 
   0  -9  10        7.33        6.78      1.81 o 
   1  -9  10        0.80        0.00      1.27 o 
   2  -9  10        0.06        0.40      1.34 o 
  -5  -8  10        1.98        1.17      0.92 o 
  -4  -8  10        0.08        0.20      0.75 o 
  -3  -8  10        0.16        0.00      1.27 o 
  -2  -8  10        0.07        0.57      1.41 o 
  -1  -8  10        3.89        2.31      1.41 o 
   0  -8  10        2.04        1.88      1.44 o 
   1  -8  10        4.10        3.12      1.51 o 
   2  -8  10       13.89       14.31      2.21 o 
   3  -8  10        2.13        2.33      1.29 o 
  -6  -7  10       16.77       19.12      2.28 o 
  -5  -7  10        0.12        0.00      0.84 o 
  -4  -7  10        5.42        4.05      1.00 o 
  -3  -7  10        1.19        0.00      1.31 o 
  -2  -7  10       18.88        8.59      1.98 o 
  -1  -7  10        8.24        8.69      1.98 o 
   0  -7  10        6.86        6.88      1.91 o 
   1  -7  10        0.08        0.00      1.13 o 
   2  -7  10        8.33        5.38      1.42 o 
   3  -7  10        0.66        1.48      2.75 o 
  -6  -6  10        8.89        8.89      1.68 o 
  -5  -6  10        7.52        6.61      1.44 o 
  -4  -6  10       14.44       11.64      1.61 o 
  -3  -6  10        4.76        3.52      0.88 o 
  -2  -6  10       12.34       10.30      1.98 o 
  -1  -6  10       33.46       30.12      3.02 o 
   0  -6  10      106.57      112.03      6.98 o 
   1  -6  10       32.28       41.99      8.45 o 
   2  -6  10        0.07        0.00      1.51 o 
   3  -6  10        0.81        0.84      1.61 o 
  -7  -5  10        0.07        0.00      0.84 o 
  -6  -5  10        1.30        3.05      1.14 o 
  -5  -5  10       12.75       14.49      1.81 o 
  -4  -5  10       70.52       56.15      3.42 o 
  -3  -5  10        3.96        4.13      0.93 o 
  -2  -5  10        1.52        1.41      1.38 o 
  -1  -5  10       40.07       33.06      2.66 o 
   0  -5  10       10.71       13.37      2.02 o 
   1  -5  10      106.65      104.45      6.61 o 
   2  -5  10       15.07       15.19      2.55 o 
   3  -5  10       13.97       12.58      2.45 o 
   4  -5  10        0.40        2.85      1.84 o 
  -7  -4  10        2.48        1.68      1.04 o 
  -6  -4  10       10.98       15.93      1.91 o 
  -5  -4  10        0.19        0.57      0.84 o 
  -4  -4  10        2.05        4.49      1.17 o 
  -3  -4  10       15.13       15.76      1.61 o 
  -2  -4  10       17.34       13.92      2.57 o 
  -1  -4  10        0.10        0.23      1.26 o 
   0  -4  10      151.89      155.06      8.85 o 
   1  -4  10       99.91       87.68      5.70 o 
   2  -4  10        3.54        5.03      1.88 o 
   3  -4  10       58.28       61.78      4.70 o 
   4  -4  10        0.01        1.21      1.68 o 
  -7  -3  10        1.19        0.94      0.91 o 
  -6  -3  10        0.04        0.34      0.77 o 
  -5  -3  10        0.24        0.00      0.74 o 
  -4  -3  10       44.26       48.23      3.09 o 
  -3  -3  10        4.06        4.46      1.07 o 
  -1  -3  10       17.41       14.49      1.44 o 
   0  -3  10        1.24        1.34      1.31 o 
   1  -3  10       17.30       21.20      2.41 o 
   2  -3  10       50.10       45.82      3.69 o 
   3  -3  10       33.02       32.13      3.15 o 
   4  -3  10        0.03        1.51      1.64 o 
  -7  -2  10        0.70        0.03      0.74 o 
  -6  -2  10        0.16        0.00      0.64 o 
  -5  -2  10        5.66        4.93      1.11 o 
  -4  -2  10        8.98        7.92      1.27 o 
  -3  -2  10       89.67      104.35      5.23 o 
  -2  -2  10        1.93        1.88      0.91 o 
  -1  -2  10       65.72       59.60      2.55 o 
   0  -2  10       99.44       87.47      5.42 o 
   1  -2  10       53.18       43.37      3.42 o 
   2  -2  10        1.03        1.91      1.41 o 
   3  -2  10       10.73       15.43      2.48 o 
   4  -2  10        4.30        5.40      2.05 o 
  -7  -1  10        0.41        2.18      0.91 o 
  -6  -1  10       13.25       10.83      1.44 o 
  -5  -1  10       10.36       10.77      1.44 o 
  -4  -1  10       19.24       15.93      1.58 o 
  -3  -1  10       27.43       29.62      2.18 o 
  -2  -1  10       30.27       27.44      2.11 o 
  -1  -1  10       98.44       97.44      9.89 o 
   0  -1  10       39.99       38.96      2.72 o 
   1  -1  10        0.67        0.34      1.24 o 
   2  -1  10       43.51       39.85      3.39 o 
   3  -1  10        1.47        1.95      1.58 o 
  -7   0  10        1.41        2.15      0.87 o 
  -6   0  10        1.02        3.45      0.94 o 
  -5   0  10        1.74        2.95      0.91 o 
  -4   0  10       16.62       25.32      1.91 o 
  -3   0  10        3.69        3.05      0.87 o 
  -2   0  10       96.99      166.40     15.19 o 
  -1   0  10        1.42        9.93      4.70 o 
   0   0  10       55.21       94.79      9.73 o 
   1   0  10        0.37        0.05      1.09 o 
  -6   1  10       18.79       18.45      1.61 o 
  -5   1  10       15.94       14.56      1.41 o 
  -4   1  10        0.01        0.00      0.54 o 
  -3   1  10       13.47        6.24      4.76 o 
  -2   1  10        8.85        7.24      4.76 o 
  -1   1  10       14.54       22.54      5.57 o 
   0   1  10       24.31       19.59      5.27 o 
   1   1  10        9.31       15.56      5.20 o 
   2   1  10       17.03       16.64      2.48 o 
  -6   2  10        6.81        6.44      1.07 o 
  -5   2  10        0.92        0.19      0.72 o 
  -4   2  10       10.05       11.27      5.13 o 
  -3   2  10        4.50        4.73      4.36 o 
  -2   2  10       13.39       12.28      5.20 o 
  -1   2  10        7.13        0.23      3.62 o 
   0   2  10        5.62        6.10      4.66 o 
   1   2  10        0.71        0.00      3.79 o 
  -5   3  10        0.00        0.00      4.73 o 
  -4   3  10        3.29        7.95      5.70 o 
  -3   3  10        3.18        8.92      4.76 o 
  -2   3  10        0.05        0.00      3.35 o 
  -1   3  10        2.00        5.90      4.36 o 
   0   3  10        0.19        0.00      4.53 o 
   1   3  10        2.62       17.81      5.84 o 
  -3   4  10        0.40        0.00      4.09 o 
  -2   4  10        4.82        0.17      4.49 o 
  -1   4  10        1.75        2.18      4.83 o 
  -2  -9  11        1.47        0.60      1.44 o 
  -1  -9  11        2.52        0.57      1.41 o 
   0  -9  11        3.52        3.52      1.61 o 
  -4  -8  11       13.82       15.09      3.69 o 
  -3  -8  11        1.46        0.20      1.48 o 
  -2  -8  11        0.25        0.00      1.24 o 
  -1  -8  11        2.18        0.20      1.38 o 
   0  -8  11        0.33        0.00      1.17 o 
   1  -8  11        0.02        1.21      1.38 o 
  -5  -7  11        0.13        0.54      0.97 o 
  -4  -7  11        5.58        4.70      1.24 o 
  -3  -7  11       14.43       11.19      2.03 o 
  -2  -7  11       16.29       13.15      2.28 o 
  -1  -7  11        0.37        0.00      1.27 o 
   0  -7  11        1.47        2.99      1.61 o 
   1  -7  11        5.21        5.09      2.00 o 
   2  -7  11        0.32        1.27      1.38 o 
  -5  -6  11        1.48        1.48      0.97 o 
  -4  -6  11        1.22        1.91      0.94 o 
  -3  -6  11        6.88        6.44      1.24 o 
  -2  -6  11       28.34       22.77      2.52 o 
  -1  -6  11        0.05        0.00      1.38 o 
   0  -6  11        6.17        6.34      1.72 o 
   1  -6  11        5.59        7.90      1.66 o 
   2  -6  11       13.15       11.40      2.48 o 
  -6  -5  11        1.71        1.68      1.11 o 
  -5  -5  11       11.03       14.96      1.91 o 
  -4  -5  11        3.57        4.49      1.14 o 
  -3  -5  11        0.01        0.00      0.67 o 
  -2  -5  11        7.95        6.67      0.97 o 
  -1  -5  11       41.70       34.96      2.72 o 
   0  -5  11       55.69       55.17      3.49 o 
   1  -5  11       18.58       16.90      2.55 o 
   2  -5  11        1.54        1.24      1.71 o 
   3  -5  11       15.61       12.24      2.58 o 
  -6  -4  11        0.13        0.84      0.97 o 
  -5  -4  11        4.19        6.00      1.31 o 
  -4  -4  11        1.07        1.27      0.87 o 
  -3  -4  11       18.80       17.51      1.81 o 
  -2  -4  11       29.60       27.24      2.05 o 
  -1  -4  11       11.92       12.26      1.89 o 
   0  -4  11        9.58        9.66      1.91 o 
   1  -4  11       11.27        8.96      2.01 o 
   2  -4  11        0.91        0.00      1.44 o 
   3  -4  11       30.97       25.96      3.02 o 
  -6  -3  11        6.79        5.90      1.34 o 
  -5  -3  11        0.55        1.17      0.91 o 
  -4  -3  11        0.72        0.27      0.74 o 
  -3  -3  11        2.22        2.15      0.91 o 
  -2  -3  11        2.93        2.38      0.91 o 
  -1  -3  11       33.86       32.64      2.18 o 
   0  -3  11       31.94       35.42      3.09 o 
   1  -3  11       19.68       19.89      2.65 o 
   2  -3  11        0.83        0.91      1.54 o 
   3  -3  11        6.05        9.73      2.31 o 
  -6  -2  11        0.09        0.00      0.70 o 
  -5  -2  11        2.36        1.84      0.91 o 
  -4  -2  11       17.13       17.27      1.74 o 
  -3  -2  11        0.33        0.54      0.74 o 
  -2  -2  11        2.63        1.95      0.91 o 
  -1  -2  11        7.79        6.41      3.76 o 
   0  -2  11        3.07        1.91      1.34 o 
   1  -2  11        2.53        1.68      1.44 o 
   2  -2  11        0.62        0.40      1.44 o 
  -6  -1  11        1.47        0.91      0.87 o 
  -5  -1  11        0.04        0.00      0.70 o 
  -4  -1  11        0.00        0.00      0.64 o 
  -3  -1  11        0.02        0.34      0.67 o 
  -2  -1  11        6.40        4.60      4.09 o 
  -1  -1  11       24.75       21.50      5.43 o 
   1  -1  11       20.38       18.88      2.31 o 
   2  -1  11        3.75        3.35      1.64 o 
  -6   0  11        0.27        0.37      0.80 o 
  -5   0  11        0.36        0.13      0.74 o 
  -4   0  11        8.52       15.29      1.61 o 
  -3   0  11        0.03        0.97      4.09 o 
  -2   0  11        1.87        2.21      3.72 o 
  -1   0  11        0.79        0.50      3.76 o 
   0   0  11       11.62       19.12      5.00 o 
  -5   1  11        4.87        5.60      1.04 o 
  -4   1  11        4.78        2.18      4.53 o 
  -3   1  11        0.34        0.00      4.09 o 
  -2   1  11       10.97       10.50      4.86 o 
  -1   1  11        6.21        0.00      3.35 o 
   0   1  11        2.42        0.00      3.82 o 
  -4   2  11       15.05        8.25      5.03 o 
  -3   2  11        0.17        0.00      4.36 o 
  -2   2  11        8.08        3.49      4.49 o 
  -1   2  11        3.66        2.15      4.13 o 
  -3  -7  12        3.62        5.27      1.14 o 
  -2  -7  12        0.23        0.00      1.34 o 
  -1  -7  12        5.63        4.09      1.68 o 
   0  -7  12        6.38        8.49      2.11 o 
  -4  -6  12        0.37        0.80      0.80 o 
  -3  -6  12        1.47        2.15      0.94 o 
  -2  -6  12        0.10        0.02      0.59 o 
  -1  -6  12       10.51       13.68      2.35 o 
   0  -6  12        0.50        0.92      1.96 o 
  -5  -5  12       21.63       22.07      2.18 o 
  -4  -5  12        0.70        1.34      0.87 o 
  -3  -5  12        4.51        6.54      1.24 o 
  -2  -5  12        0.31        0.74      0.70 o 
  -1  -5  12        1.45        1.35      1.84 o 
   0  -5  12        1.48        1.07      1.22 o 
   1  -5  12        0.16        0.00      1.41 o 
  -5  -4  12        0.12        0.20      0.97 o 
  -4  -4  12        7.84        6.54      1.34 o 
  -3  -4  12       23.68       25.06      2.08 o 
  -2  -4  12        0.01        0.00      0.54 o 
  -1  -4  12        0.64        2.82      0.80 o 
   1  -4  12        1.22        0.30      1.41 o 
  -5  -3  12        0.75        0.00      0.84 o 
  -4  -3  12        0.29        0.27      0.80 o 
  -3  -3  12        0.10        1.14      0.87 o 
  -2  -3  12        0.56        0.87      0.77 o 
   1  -3  12        7.53        9.29      2.01 o 
  -5  -2  12        0.53        0.27      0.87 o 
  -4  -2  12        1.02        1.48      0.91 o 
  -3  -2  12        1.58        0.50      0.77 o 
  -2  -2  12        1.13        3.79      3.82 o 
  -4  -1  12        0.21        0.00      0.74 o 
  -3  -1  12        1.14        5.57      4.06 o 
  -2  -1  12        0.21        3.45      3.79 o 
  -1  -1  12        0.17        0.00      3.59 o 
  -3   0  12        0.81        0.00      3.82 o 
  -2   0  12        2.43        0.00      3.96 o 
  -1   0  12        0.30        2.05      3.72 o 
                                                 
